# Supplementary material for: 3,4,6-Tri-O-acetyl-1,2-[(S)-ethyl­idene]-β-d-mannopyran­ose
Source: Acta Crystallogr Sect E Struct Rep Online. 2012 Jul 21;68(Pt 8):o2520. doi: 10.1107/S1600536812032369 (PMC3414970; doi:10.1107/S1600536812032369)
Supplement: Supplementary file 1 [file e-68-o2520-sup1.cif]

##############################################################################
#                                                                            #
# This CIF contains the data in a paper accepted for publication in          #
# Acta Crystallographica Section E. It conforms to the requirements of       #
# Notes for Authors for Acta Crystallographica Section E, and has been       #
# peer reviewed under the auspices of the IUCr Commission on Journals.       #
#                                                                            #
# Full details of the Crystallographic Information File format               #
# are given in the paper "The Crystallographic Information File (CIF):       #
# a New Standard Archive File for Crystallography" by S. R. Hall, F. H.      #
# Allen and I. D. Brown [Acta Cryst. (1991), A47, 655-685].                  #
#                                                                            #
# The current version of the core CIF dictionary is obtainable from          #
# ftp://ftp.iucr.org/pub/cif_core.dic.                                       #
#                                                                            #
# Software is freely available for graphical display of the structure(s)     #
# in this CIF. For information consult the CIF software page                 #
# http://www.iucr.org/resources/cif/software.                                #
#                                                                            #
# This file may be used for bona fide research purposes within the           #
# scientific community so long as proper attribution is given to the journal # 
# article from which it was obtained.                                        #
#                                                                            #
##############################################################################
data_global
_audit_creation_method     'WinGX routine CIF_UPDATE'
_audit_conform_dict_name     cif_core.dic
_audit_conform_dict_version     2.4
_journal_data_validation_number     ?
_journal_date_recd_electronic     2012-07-05
_journal_date_accepted     2012-07-16
_journal_name_full     'Acta Crystallographica, Section E'
_journal_year     2012
_journal_volume     68
_journal_issue      8
_journal_page_first     o2520
_journal_page_last     o2520
_journal_paper_category     QO
_journal_paper_doi     10.1107/S1600536812032369
_journal_coeditor_code     XU5592
_publ_contact_author_name     'Muller, Alfred'
_publ_contact_author_address
;
Research Center for Synthesis and Catalysis
Department of Chemistry
University of Johannesburg (APK Campus)
PO Box 524
Auckland Park
Johannesburg
2006
South Africa
;
_publ_contact_author_email     mullera@uj.ac.za
_publ_contact_author_fax     '+27-11-559 2819'
_publ_contact_author_phone     '+27-11 559 2359'
_publ_section_title
;
3,4,6-Tri-<i>O</i>-acetyl-1,2-[(<i>S</i>)-ethylidene]-\b-<i>D</i>-mannopyranose
;
loop_
    _publ_author_name
    _publ_author_address
    'Kinfe, Henok H.'
;
Research Center for Synthesis and Catalysis
Department of Chemistry
University of Johannesburg (APK Campus)
PO Box 524
Auckland Park
Johannesburg
2006
South Africa
;
    'Makolo, Felix L.'
;
Research Center for Synthesis and Catalysis
Department of Chemistry
University of Johannesburg (APK Campus)
PO Box 524
Auckland Park
Johannesburg
2006
South Africa
;
    'Phasha, Zanele'
;
Research Center for Synthesis and Catalysis
Department of Chemistry
University of Johannesburg (APK Campus)
PO Box 524
Auckland Park
Johannesburg
2006
South Africa
;
    'Muller, Alfred'
;
Research Center for Synthesis and Catalysis
Department of Chemistry
University of Johannesburg (APK Campus)
PO Box 524
Auckland Park
Johannesburg
2006
South Africa
;
_publ_section_synopsis     .
data_I
_audit_creation_method     'WinGX routine CIF_UPDATE'
_chemical_name_systematic
;
3,4,6-Tri-<i>O</i>-acetyl-1,2-[(<i>S</i>)-ethylidene]-\b-<i>D</i>-
mannopyranose
;
_chemical_formula_moiety     'C14 H20 O9'
_chemical_formula_sum     'C14 H20 O9'
_chemical_formula_iupac     'C14 H20 O9'
_chemical_formula_weight     332.3
_symmetry_cell_setting     orthorhombic
_symmetry_space_group_name_H-M     'P 21 21 21'
_symmetry_space_group_name_Hall     'P 2ac 2ab'
loop_
    _symmetry_equiv_pos_as_xyz
    'x, y, z'
    'x+1/2, -y+1/2, -z'
    '-x, y+1/2, -z+1/2'
    '-x+1/2, -y, z+1/2'
_cell_length_a     7.0494(3)
_cell_length_b     14.6994(7)
_cell_length_c     15.3608(7)
_cell_angle_alpha     90
_cell_angle_beta     90
_cell_angle_gamma     90
_cell_volume     1591.72(12)
_cell_formula_units_Z     4
_cell_measurement_reflns_used     9727
_cell_measurement_theta_min     6.5
_cell_measurement_theta_max     65.76
_cell_measurement_temperature     100(2)
_exptl_crystal_description     cube
_exptl_crystal_colour     colourless
_exptl_crystal_size_max     0.16
_exptl_crystal_size_mid     0.16
_exptl_crystal_size_min     0.12
_exptl_crystal_density_diffrn     1.387
_exptl_crystal_density_method     'not measured'
_exptl_crystal_F_000     704
_exptl_absorpt_coefficient_mu     1.007
_exptl_absorpt_correction_type     multi-scan
_exptl_absorpt_process_details
;
(SADABS; Bruker, 2008)
;
_exptl_absorpt_correction_T_min     0.8555
_exptl_absorpt_correction_T_max     0.8887
_exptl_special_details
;
The intensity data was collected on a Bruker Apex DUO 4 K CCD diffractometer
using an exposure time of 5 s/frame. A total of 4548 frames were collected
with a frame width of 1\% covering up to \q = 66.21\% with 97.7% completeness
accomplished.
;
_diffrn_ambient_temperature     100(2)
_diffrn_radiation_type     CuK\a
_diffrn_radiation_wavelength     1.54178
_diffrn_radiation_source     'Incoatec I\mS microfocus X-ray source'
_diffrn_radiation_monochromator     'Incoatec Quazar Multilayer Mirror'
_diffrn_measurement_device_type     'Bruker APEX DUO 4K-CCD'
_diffrn_measurement_method     '\f and \w scans'
_diffrn_detector_area_resol_mean     8.4
_diffrn_reflns_number     23454
_diffrn_reflns_av_R_equivalents     0.0276
_diffrn_reflns_theta_min     4.16
_diffrn_reflns_theta_max     66.21
_diffrn_reflns_theta_full     66.21
_diffrn_measured_fraction_theta_max     0.977
_diffrn_measured_fraction_theta_full     0.976
_diffrn_reflns_limit_h_min     -8
_diffrn_reflns_limit_h_max     8
_diffrn_reflns_limit_k_min     -16
_diffrn_reflns_limit_k_max     14
_diffrn_reflns_limit_l_min     -18
_diffrn_reflns_limit_l_max     17
_diffrn_standards_number     0
_diffrn_standards_interval_count     0
_diffrn_standards_interval_time     0
_diffrn_standards_decay_%     0
_refine_special_details
;
Refinement of <i>F</i>^2^ against ALL reflections. The weighted <i>R</i>-factor
<i>wR</i> and goodness of fit <i>S</i> are based on <i>F</i>^2^, conventional
<i>R</i>-factors <i>R</i> are based on <i>F</i>, with <i>F</i> set to zero for
negative <i>F</i>^2^. The threshold expression of <i>F</i>^2^ >
2\s(<i>F</i>^2^) is used only for calculating <i>R</i>-factors(gt) <i>etc</i>.
and is not relevant to the choice of reflections for refinement.
<i>R</i>-factors based on <i>F</i>^2^ are statistically about twice as large
as those based on <i>F</i>, and <i>R</i>- factors based on ALL data will be
even larger.
;
_reflns_number_total     2701
_reflns_number_gt     2684
_reflns_threshold_expression     >2\s(I)
_refine_ls_structure_factor_coef     Fsqd
_refine_ls_matrix_type     full
_refine_ls_R_factor_all     0.0274
_refine_ls_R_factor_gt     0.0256
_refine_ls_wR_factor_ref     0.0852
_refine_ls_goodness_of_fit_ref     1.203
_refine_ls_restrained_S_all     1.203
_refine_ls_number_reflns     2701
_refine_ls_number_parameters     212
_refine_ls_number_restraints     0
_refine_ls_hydrogen_treatment     constr
_refine_ls_weighting_scheme     calc
_refine_ls_weighting_details
         'calc w=1/[\s^2^(Fo^2^)+(0.0494P)^2^+0.3436P] where P=(Fo^2^+2Fc^2^)/3'
_atom_sites_solution_hydrogens     geom
_atom_sites_solution_primary     direct
_atom_sites_solution_secondary     difmap
_refine_ls_shift/su_max     0.001
_refine_ls_shift/su_mean     0
_refine_diff_density_max     0.262
_refine_diff_density_min     -0.31
_refine_ls_extinction_method     none
_refine_ls_abs_structure_details     'Flack (1983), 1110 Friedel Pairs'
_refine_ls_abs_structure_Flack     0.06(15)
loop_
    _atom_type_symbol
    _atom_type_description
    _atom_type_scat_dispersion_real
    _atom_type_scat_dispersion_imag
    _atom_type_scat_source
    C C 0.0181 0.0091 'International Tables Vol C Tables 4.2.6.8 and 6.1.1.4'
    H H 0 0 'International Tables Vol C Tables 4.2.6.8 and 6.1.1.4'
    O O 0.0492 0.0322 'International Tables Vol C Tables 4.2.6.8 and 6.1.1.4'
_computing_data_collection     'APEX2 (Bruker, 2011)'
_computing_cell_refinement     'SAINT (Bruker, 2008)'
_computing_data_reduction     'SAINT and XPREP (Bruker, 2008)'
_computing_structure_solution     'SHELXS97 (Sheldrick, 2008)'
_computing_structure_refinement     'SHELXL97 (Sheldrick, 2008)'
_computing_molecular_graphics     'DIAMOND (Brandenburg & Putz, 2005)'
_computing_publication_material     'WinGX (Farrugia, 1999)'
loop_
    _atom_site_type_symbol
    _atom_site_label
    _atom_site_fract_x
    _atom_site_fract_y
    _atom_site_fract_z
    _atom_site_U_iso_or_equiv
    _atom_site_adp_type
    _atom_site_calc_flag
    _atom_site_refinement_flags
    _atom_site_occupancy
    _atom_site_disorder_assembly
    _atom_site_disorder_group
    C C1 0.1916(3) 0.55884(11) 0.36854(11) 0.0238(4) Uani d . 1 . .
    H H1A 0.0905 0.5131 0.3687 0.036 Uiso calc R 1 . .
    H H1B 0.2086 0.5828 0.4276 0.036 Uiso calc R 1 . .
    H H1C 0.3102 0.5309 0.3487 0.036 Uiso calc R 1 . .
    C C2 0.1392(2) 0.63445(10) 0.30873(10) 0.0191(3) Uani d . 1 . .
    C C3 0.2253(2) 0.78379(10) 0.26420(10) 0.0182(3) Uani d . 1 . .
    H H3 0.085 0.7938 0.2623 0.022 Uiso calc R 1 . .
    C C4 0.3175(2) 0.86302(10) 0.30997(10) 0.0181(3) Uani d . 1 . .
    H H4 0.4551 0.8504 0.3202 0.022 Uiso calc R 1 . .
    C C5 0.2937(2) 0.94827(11) 0.25454(10) 0.0199(3) Uani d . 1 . .
    H H5 0.156 0.9571 0.2413 0.024 Uiso calc R 1 . .
    C C6 0.3204(2) 0.86280(11) 0.12195(10) 0.0200(3) Uani d . 1 . .
    H H6 0.1988 0.8811 0.0933 0.024 Uiso calc R 1 . .
    C C7 0.2989(2) 0.77323(10) 0.17178(10) 0.0195(3) Uani d . 1 . .
    H H7 0.2167 0.7302 0.1384 0.023 Uiso calc R 1 . .
    C C8 0.5782(3) 0.76982(12) 0.09524(12) 0.0275(4) Uani d . 1 . .
    H H8 0.5843 0.7181 0.053 0.033 Uiso calc R 1 . .
    C C9 0.7739(3) 0.80202(14) 0.11606(13) 0.0346(4) Uani d . 1 . .
    H H9A 0.7676 0.8491 0.1611 0.052 Uiso calc R 1 . .
    H H9B 0.8325 0.8273 0.0635 0.052 Uiso calc R 1 . .
    H H9C 0.85 0.7508 0.1372 0.052 Uiso calc R 1 . .
    C C10 0.3704(2) 1.03347(11) 0.29613(11) 0.0214(4) Uani d . 1 . .
    H H10A 0.3591 1.0852 0.2552 0.026 Uiso calc R 1 . .
    H H10B 0.2967 1.048 0.3492 0.026 Uiso calc R 1 . .
    C C11 0.6193(2) 1.03193(10) 0.40213(11) 0.0203(4) Uani d . 1 . .
    C C12 0.8252(3) 1.01153(13) 0.41372(11) 0.0258(4) Uani d . 1 . .
    H H12A 0.8696 1.038 0.4686 0.039 Uiso calc R 1 . .
    H H12B 0.8971 1.0378 0.3652 0.039 Uiso calc R 1 . .
    H H12C 0.8441 0.9455 0.4149 0.039 Uiso calc R 1 . .
    C C13 0.3177(2) 0.85697(10) 0.46588(11) 0.0208(3) Uani d . 1 . .
    C C14 0.1957(3) 0.87231(12) 0.54383(11) 0.0274(4) Uani d . 1 . .
    H H14A 0.267 0.857 0.5966 0.041 Uiso calc R 1 . .
    H H14B 0.0827 0.8337 0.54 0.041 Uiso calc R 1 . .
    H H14C 0.1573 0.9363 0.5461 0.041 Uiso calc R 1 . .
    O O1 0.00432(18) 0.63631(8) 0.26050(8) 0.0251(3) Uani d . 1 . .
    O O2 0.26442(16) 0.70374(7) 0.31509(7) 0.0192(2) Uani d . 1 . .
    O O3 0.39448(16) 0.93390(8) 0.17474(8) 0.0213(3) Uani d . 1 . .
    O O4 0.46022(18) 0.84164(8) 0.06055(8) 0.0251(3) Uani d . 1 . .
    O O5 0.48923(17) 0.74080(7) 0.17374(8) 0.0234(3) Uani d . 1 . .
    O O6 0.56740(16) 1.01897(7) 0.31844(7) 0.0202(3) Uani d . 1 . .
    O O7 0.51158(18) 1.05559(8) 0.45868(8) 0.0249(3) Uani d . 1 . .
    O O8 0.22067(16) 0.87679(7) 0.39160(7) 0.0201(3) Uani d . 1 . .
    O O9 0.47936(18) 0.83119(8) 0.46649(8) 0.0265(3) Uani d . 1 . .
loop_
    _atom_site_aniso_label
    _atom_site_aniso_U_11
    _atom_site_aniso_U_22
    _atom_site_aniso_U_33
    _atom_site_aniso_U_12
    _atom_site_aniso_U_13
    _atom_site_aniso_U_23
    C1 0.0263(9) 0.0187(8) 0.0263(8) -0.0010(7) 0.0026(7) 0.0042(7)
    C2 0.0200(8) 0.0172(8) 0.0200(8) -0.0019(6) 0.0034(7) -0.0019(6)
    C3 0.0178(7) 0.0158(7) 0.0210(7) -0.0010(6) -0.0022(6) 0.0033(6)
    C4 0.0179(7) 0.0177(8) 0.0186(7) 0.0006(6) 0.0005(6) 0.0012(6)
    C5 0.0192(7) 0.0181(8) 0.0224(8) 0.0014(6) -0.0036(6) 0.0007(6)
    C6 0.0210(8) 0.0197(8) 0.0192(8) -0.0022(6) -0.0015(6) 0.0008(6)
    C7 0.0197(8) 0.0170(7) 0.0216(7) 0.0000(6) -0.0008(7) 0.0005(6)
    C8 0.0314(9) 0.0222(8) 0.0290(9) 0.0041(7) 0.0065(8) 0.0050(7)
    C9 0.0309(10) 0.0329(10) 0.0399(10) 0.0006(8) 0.0032(8) 0.0091(8)
    C10 0.0198(8) 0.0186(8) 0.0259(8) 0.0014(6) -0.0065(7) 0.0008(7)
    C11 0.0275(9) 0.0128(7) 0.0207(8) -0.0017(7) -0.0031(7) 0.0031(7)
    C12 0.0243(9) 0.0293(9) 0.0238(8) -0.0009(7) -0.0044(7) 0.0016(7)
    C13 0.0247(9) 0.0147(8) 0.0229(8) -0.0006(6) -0.0043(7) -0.0007(6)
    C14 0.0315(9) 0.0283(9) 0.0222(8) 0.0003(8) -0.0005(7) -0.0040(7)
    O1 0.0234(6) 0.0225(6) 0.0294(6) -0.0049(5) -0.0047(5) 0.0021(5)
    O2 0.0208(6) 0.0158(5) 0.0210(5) -0.0030(4) -0.0030(4) 0.0039(4)
    O3 0.0246(6) 0.0186(5) 0.0208(5) -0.0046(5) -0.0017(5) 0.0019(5)
    O4 0.0271(6) 0.0229(6) 0.0254(6) 0.0029(5) 0.0053(5) 0.0057(5)
    O5 0.0241(6) 0.0202(5) 0.0259(6) 0.0051(5) 0.0051(5) 0.0060(5)
    O6 0.0199(6) 0.0203(5) 0.0204(5) -0.0003(4) -0.0039(5) -0.0014(5)
    O7 0.0286(6) 0.0242(6) 0.0219(6) 0.0031(5) 0.0011(5) -0.0005(5)
    O8 0.0200(6) 0.0218(5) 0.0186(5) 0.0022(5) -0.0007(5) -0.0005(4)
    O9 0.0257(7) 0.0287(6) 0.0250(6) 0.0050(5) -0.0056(5) -0.0003(5)
_geom_special_details
;
All s.u.'s (except the s.u. in the dihedral angle between two l.s. planes) are
estimated using the full covariance matrix. The cell s.u.'s are taken into
account individually in the estimation of s.u.'s in distances, angles and
torsion angles; correlations between s.u.'s in cell parameters are only used
when they are defined by crystal symmetry. An approximate (isotropic)
treatment of cell s.u.'s is used for estimating s.u.'s involving l.s. planes.
;
loop_
    _geom_bond_atom_site_label_1
    _geom_bond_atom_site_label_2
    _geom_bond_site_symmetry_2
    _geom_bond_distance
    _geom_bond_publ_flag
    C1 C2 . 1.489(2) ?
    C1 H1A . 0.98 ?
    C1 H1B . 0.98 ?
    C1 H1C . 0.98 ?
    C2 O1 . 1.206(2) ?
    C2 O2 . 1.3514(19) ?
    C3 O2 . 1.4394(18) ?
    C3 C4 . 1.508(2) ?
    C3 C7 . 1.520(2) ?
    C3 H3 . 1 ?
    C4 O8 . 1.4420(19) ?
    C4 C5 . 1.524(2) ?
    C4 H4 . 1 ?
    C5 O3 . 1.433(2) ?
    C5 C10 . 1.506(2) ?
    C5 H5 . 1 ?
    C6 O4 . 1.399(2) ?
    C6 O3 . 1.422(2) ?
    C6 C7 . 1.530(2) ?
    C6 H6 . 1 ?
    C7 O5 . 1.424(2) ?
    C7 H7 . 1 ?
    C8 O5 . 1.425(2) ?
    C8 O4 . 1.446(2) ?
    C8 C9 . 1.493(3) ?
    C8 H8 . 1 ?
    C9 H9A . 0.98 ?
    C9 H9B . 0.98 ?
    C9 H9C . 0.98 ?
    C10 O6 . 1.4461(19) ?
    C10 H10A . 0.99 ?
    C10 H10B . 0.99 ?
    C11 O7 . 1.205(2) ?
    C11 O6 . 1.350(2) ?
    C11 C12 . 1.493(2) ?
    C12 H12A . 0.98 ?
    C12 H12B . 0.98 ?
    C12 H12C . 0.98 ?
    C13 O9 . 1.201(2) ?
    C13 O8 . 1.3620(19) ?
    C13 C14 . 1.492(2) ?
    C14 H14A . 0.98 ?
    C14 H14B . 0.98 ?
    C14 H14C . 0.98 ?
loop_
    _geom_angle_atom_site_label_1
    _geom_angle_atom_site_label_2
    _geom_angle_atom_site_label_3
    _geom_angle_site_symmetry_1
    _geom_angle_site_symmetry_3
    _geom_angle
    _geom_angle_publ_flag
    C2 C1 H1A . . 109.5 ?
    C2 C1 H1B . . 109.5 ?
    H1A C1 H1B . . 109.5 ?
    C2 C1 H1C . . 109.5 ?
    H1A C1 H1C . . 109.5 ?
    H1B C1 H1C . . 109.5 ?
    O1 C2 O2 . . 122.85(14) ?
    O1 C2 C1 . . 126.29(15) ?
    O2 C2 C1 . . 110.86(13) ?
    O2 C3 C4 . . 107.19(12) ?
    O2 C3 C7 . . 110.99(12) ?
    C4 C3 C7 . . 111.54(13) ?
    O2 C3 H3 . . 109 ?
    C4 C3 H3 . . 109 ?
    C7 C3 H3 . . 109 ?
    O8 C4 C3 . . 108.04(12) ?
    O8 C4 C5 . . 108.55(12) ?
    C3 C4 C5 . . 109.08(12) ?
    O8 C4 H4 . . 110.4 ?
    C3 C4 H4 . . 110.4 ?
    C5 C4 H4 . . 110.4 ?
    O3 C5 C10 . . 107.89(13) ?
    O3 C5 C4 . . 107.58(12) ?
    C10 C5 C4 . . 114.01(13) ?
    O3 C5 H5 . . 109.1 ?
    C10 C5 H5 . . 109.1 ?
    C4 C5 H5 . . 109.1 ?
    O4 C6 O3 . . 106.79(13) ?
    O4 C6 C7 . . 102.44(12) ?
    O3 C6 C7 . . 112.54(12) ?
    O4 C6 H6 . . 111.5 ?
    O3 C6 H6 . . 111.5 ?
    C7 C6 H6 . . 111.5 ?
    O5 C7 C3 . . 109.66(13) ?
    O5 C7 C6 . . 101.86(12) ?
    C3 C7 C6 . . 114.39(13) ?
    O5 C7 H7 . . 110.2 ?
    C3 C7 H7 . . 110.2 ?
    C6 C7 H7 . . 110.2 ?
    O5 C8 O4 . . 106.08(13) ?
    O5 C8 C9 . . 108.69(15) ?
    O4 C8 C9 . . 112.28(15) ?
    O5 C8 H8 . . 109.9 ?
    O4 C8 H8 . . 109.9 ?
    C9 C8 H8 . . 109.9 ?
    C8 C9 H9A . . 109.5 ?
    C8 C9 H9B . . 109.5 ?
    H9A C9 H9B . . 109.5 ?
    C8 C9 H9C . . 109.5 ?
    H9A C9 H9C . . 109.5 ?
    H9B C9 H9C . . 109.5 ?
    O6 C10 C5 . . 108.84(13) ?
    O6 C10 H10A . . 109.9 ?
    C5 C10 H10A . . 109.9 ?
    O6 C10 H10B . . 109.9 ?
    C5 C10 H10B . . 109.9 ?
    H10A C10 H10B . . 108.3 ?
    O7 C11 O6 . . 123.81(15) ?
    O7 C11 C12 . . 125.78(16) ?
    O6 C11 C12 . . 110.40(14) ?
    C11 C12 H12A . . 109.5 ?
    C11 C12 H12B . . 109.5 ?
    H12A C12 H12B . . 109.5 ?
    C11 C12 H12C . . 109.5 ?
    H12A C12 H12C . . 109.5 ?
    H12B C12 H12C . . 109.5 ?
    O9 C13 O8 . . 123.42(15) ?
    O9 C13 C14 . . 126.07(16) ?
    O8 C13 C14 . . 110.51(14) ?
    C13 C14 H14A . . 109.5 ?
    C13 C14 H14B . . 109.5 ?
    H14A C14 H14B . . 109.5 ?
    C13 C14 H14C . . 109.5 ?
    H14A C14 H14C . . 109.5 ?
    H14B C14 H14C . . 109.5 ?
    C2 O2 C3 . . 116.85(12) ?
    C6 O3 C5 . . 114.45(12) ?
    C6 O4 C8 . . 108.62(12) ?
    C7 O5 C8 . . 107.27(12) ?
    C11 O6 C10 . . 117.71(13) ?
    C13 O8 C4 . . 117.42(12) ?
loop_
    _geom_hbond_atom_site_label_D
    _geom_hbond_atom_site_label_H
    _geom_hbond_atom_site_label_A
    _geom_hbond_site_symmetry_A
    _geom_hbond_distance_DH
    _geom_hbond_distance_HA
    _geom_hbond_distance_DA
    _geom_hbond_angle_DHA
    C1 H1C O3 3_645 0.98 2.55 3.511(2) 167
    C8 H8 O7 3_645 1.00 2.49 3.317(2) 140
    C12 H12A O4 4_675 0.98 2.56 3.469(2) 154
    C12 H12B O1 3_655 0.98 2.51 3.460(2) 163
    C14 H14B O9 2_466 0.98 2.53 3.361(2) 142
_iucr_refine_instructions_details
;
TITL cu_12hp_fml2_1_0m in P2(1)2(1)2(1)
CELL  1.54178   7.0494  14.6994  15.3608   90.000   90.000   90.000
ZERR     4.00   0.0003   0.0007   0.0007    0.000    0.000    0.000
LATT  -1
SYMM  1/2 + X, 1/2 - Y, - Z
SYMM  - X, 1/2 + Y, 1/2 - Z
SYMM  1/2 - X, - Y, 1/2 + Z
SFAC  C    H    O
UNIT  56   80   36
MERG   2
OMIT    -4.00 180.00
EQIV $1  -1/2+x,3/2-y,1-z
EQIV $2  1-x,-1/2+y,1/2-z
EQIV $3  1-x,1/2+y,1/2-z
EQIV $4  3/2-x,2-y,1/2+z
HTAB C1  O3_$2
HTAB C8  O7_$2
HTAB C12 O4_$4
HTAB C12 O1_$3
HTAB C14 O9_$1
FMAP   2
PLAN   20
SIZE     0.12   0.16   0.16
ACTA
BOND   $H
L.S.   4
TEMP  -173.14
WGHT    0.049400    0.343600
FVAR       0.40348
C1    1    0.191603    0.558835    0.368537    11.00000    0.02635    0.01873 =
         0.02631    0.00425    0.00259   -0.00099
AFIX 137
H1A   2    0.090505    0.513073    0.368672    11.00000   -1.50000
H1B   2    0.208588    0.582771    0.427570    11.00000   -1.50000
H1C   2    0.310215    0.530882    0.348746    11.00000   -1.50000
AFIX   0
C2    1    0.139199    0.634447    0.308728    11.00000    0.02001    0.01721 =
         0.02004   -0.00189    0.00340   -0.00188
C3    1    0.225260    0.783793    0.264203    11.00000    0.01781    0.01584 =
         0.02102    0.00332   -0.00222   -0.00095
AFIX  13
H3    2    0.085017    0.793831    0.262319    11.00000   -1.20000
AFIX   0
C4    1    0.317508    0.863015    0.309974    11.00000    0.01789    0.01774 =
         0.01864    0.00121    0.00051    0.00064
AFIX  13
H4    2    0.455078    0.850354    0.320243    11.00000   -1.20000
AFIX   0
C5    1    0.293655    0.948269    0.254540    11.00000    0.01923    0.01814 =
         0.02235    0.00066   -0.00358    0.00136
AFIX  13
H5    2    0.155974    0.957084    0.241325    11.00000   -1.20000
AFIX   0
C6    1    0.320372    0.862804    0.121952    11.00000    0.02103    0.01974 =
         0.01916    0.00079   -0.00150   -0.00215
AFIX  13
H6    2    0.198833    0.881147    0.093335    11.00000   -1.20000
AFIX   0
C7    1    0.298940    0.773228    0.171776    11.00000    0.01974    0.01705 =
         0.02162    0.00049   -0.00075    0.00000
AFIX  13
H7    2    0.216654    0.730168    0.138397    11.00000   -1.20000
AFIX   0
C8    1    0.578249    0.769822    0.095236    11.00000    0.03136    0.02216 =
         0.02904    0.00503    0.00651    0.00407
AFIX  13
H8    2    0.584315    0.718129    0.053007    11.00000   -1.20000
AFIX   0
C9    1    0.773911    0.802016    0.116059    11.00000    0.03091    0.03290 =
         0.03988    0.00908    0.00317    0.00057
AFIX 137
H9A   2    0.767603    0.849110    0.161125    11.00000   -1.50000
H9B   2    0.832549    0.827278    0.063507    11.00000   -1.50000
H9C   2    0.850023    0.750793    0.137214    11.00000   -1.50000
AFIX   0
C10   1    0.370410    1.033468    0.296134    11.00000    0.01981    0.01857 =
         0.02593    0.00076   -0.00654    0.00141
AFIX  23
H10A  2    0.359142    1.085220    0.255214    11.00000   -1.20000
H10B  2    0.296724    1.048047    0.349197    11.00000   -1.20000
AFIX   0
C11   1    0.619290    1.031933    0.402131    11.00000    0.02745    0.01285 =
         0.02073    0.00309   -0.00314   -0.00175
C12   1    0.825183    1.011533    0.413717    11.00000    0.02433    0.02930 =
         0.02382    0.00158   -0.00439   -0.00089
AFIX 137
H12A  2    0.869554    1.037963    0.468634    11.00000   -1.50000
H12B  2    0.897092    1.037750    0.365221    11.00000   -1.50000
H12C  2    0.844075    0.945494    0.414900    11.00000   -1.50000
AFIX   0
C13   1    0.317740    0.856968    0.465883    11.00000    0.02471    0.01471 =
         0.02290   -0.00072   -0.00429   -0.00060
C14   1    0.195693    0.872307    0.543833    11.00000    0.03150    0.02832 =
         0.02224   -0.00396   -0.00045    0.00033
AFIX 137
H14A  2    0.266983    0.856959    0.596598    11.00000   -1.50000
H14B  2    0.082651    0.833708    0.540005    11.00000   -1.50000
H14C  2    0.157255    0.936334    0.546112    11.00000   -1.50000
AFIX   0
O1    3    0.004322    0.636312    0.260497    11.00000    0.02338    0.02245 =
         0.02943    0.00206   -0.00470   -0.00494
O2    3    0.264419    0.703738    0.315088    11.00000    0.02076    0.01577 =
         0.02103    0.00392   -0.00302   -0.00304
O3    3    0.394480    0.933901    0.174743    11.00000    0.02457    0.01857 =
         0.02082    0.00194   -0.00169   -0.00459
O4    3    0.460218    0.841639    0.060547    11.00000    0.02712    0.02286 =
         0.02545    0.00566    0.00529    0.00295
O5    3    0.489226    0.740802    0.173738    11.00000    0.02411    0.02017 =
         0.02585    0.00603    0.00509    0.00513
O6    3    0.567398    1.018974    0.318438    11.00000    0.01994    0.02028 =
         0.02044   -0.00137   -0.00393   -0.00028
O7    3    0.511583    1.055594    0.458681    11.00000    0.02857    0.02419 =
         0.02186   -0.00046    0.00107    0.00312
O8    3    0.220665    0.876791    0.391605    11.00000    0.01998    0.02180 =
         0.01863   -0.00047   -0.00067    0.00223
O9    3    0.479359    0.831192    0.466486    11.00000    0.02574    0.02873 =
         0.02496   -0.00027   -0.00556    0.00501
HKLF    4  1.0  1.00  0.00  0.00  0.00  1.00  0.00  0.00  0.00  1.00
REM  cu_12hp_fml2_1_0m in P2(1)2(1)2(1)
REM R1 =  0.0256 for   2684 Fo > 4sig(Fo)  and  0.0274 for all   2701 data
REM    212 parameters refined using      0 restraints
END
WGHT      0.0494      0.3436
REM Highest difference peak  0.262,  deepest hole -0.310,  1-sigma level  0.088
Q1    1   0.2642  0.7841  0.2105  11.00000  0.05    0.26
Q2    1   0.4967  0.7780  0.2032  11.00000  0.05    0.25
Q3    1   0.6195  0.8080  0.1448  11.00000  0.05    0.25
Q4    1   0.4660  0.7753  0.0132  11.00000  0.05    0.23
Q5    1   0.2318  0.8154  0.5976  11.00000  0.05    0.23
Q6    1   0.2416  0.7217  0.3986  11.00000  0.05    0.23
Q7    1   0.4857  0.6898  0.1999  11.00000  0.05    0.22
Q8    1   0.3800  0.7662  0.0134  11.00000  0.05    0.22
Q9    1   0.2299  0.7549  0.6048  11.00000  0.05    0.21
Q10   1  -0.0177  0.7781  0.2007  11.00000  0.05    0.21
Q11   1   0.7215  0.7520 -0.0034  11.00000  0.05    0.21
Q12   1   0.3875  0.7573  0.1856  11.00000  0.05    0.21
Q13   1   0.4597  0.7801  0.6137  11.00000  0.05    0.20
Q14   1   0.4752  0.7859  0.4021  11.00000  0.05    0.20
Q15   1   0.7322  0.7274 -0.0022  11.00000  0.05    0.20
Q16   1   0.3343  0.6971  0.3970  11.00000  0.05    0.20
Q17   1   0.0129  0.6996  0.2118  11.00000  0.05    0.20
Q18   1   0.1332  0.7142  0.4088  11.00000  0.05    0.20
Q19   1   0.7706  0.8000  0.3940  11.00000  0.05    0.20
Q20   1   0.5343  0.7009 -0.0055  11.00000  0.05    0.20
;
