# Supplementary material for: 3,4,6-Tri-O-acetyl-1,2-[(S)-ethyl­idene]-β-d-mannopyran­ose
Source: Acta Crystallogr Sect E Struct Rep Online. 2012 Jul 21;68(Pt 8):o2520. doi: 10.1107/S1600536812032369 (PMC3414970; doi:10.1107/S1600536812032369)
Supplement: Supplementary file 2 [file e-68-o2520-Isup2.hkl]

#
# h,k,l, Fc-squared, Fo-squared, sigma(Fo-squared) and status flag
#
data_I
_shelx_title ' cu_12hp_fml2_1_0m in P2(1)2(1)2(1)'
_shelx_refln_list_code          4
_shelx_F_calc_maximum       75.49
_exptl_crystal_F_000       704.00
_reflns_d_resolution_high  0.8425
 
loop_
 _symmetry_equiv_pos_as_xyz
 'x, y, z'
 'x+1/2, -y+1/2, -z'
 '-x, y+1/2, -z+1/2'
 '-x+1/2, -y, z+1/2'
 
_cell_length_a     7.0494
_cell_length_b    14.6994
_cell_length_c    15.3608
_cell_angle_alpha  90.000
_cell_angle_beta   90.000
_cell_angle_gamma  90.000
 
_shelx_F_squared_multiplier     1.000
 
loop_
 _refln_index_h
 _refln_index_k
 _refln_index_l
 _refln_F_squared_calc
 _refln_F_squared_meas
 _refln_F_squared_sigma
 _refln_observed_status
   2   0   0     1784.80     1587.85     30.46 o
   4   0   0     3324.11     3528.03     58.42 o
   6   0   0      520.50      503.84     10.05 o
   8   0   0        0.66       -0.18      0.51 o
   2   1   0      651.74      613.40      7.89 o
   3   1   0      565.75      649.47      7.55 o
   4   1   0        0.04        2.29      0.55 o
   5   1   0       15.48       11.99      0.44 o
   6   1   0      520.77      544.47      6.01 o
   7   1   0        6.05        8.94      0.63 o
   8   1   0       86.28       76.91      2.03 o
   2   2   0      160.13      175.69      2.73 o
   3   2   0       53.41       52.60      0.95 o
   4   2   0     4220.84     4384.16     56.26 o
   5   2   0      161.58      180.53      1.95 o
   6   2   0       16.84       22.16      0.85 o
   7   2   0      205.04      226.02      3.79 o
   8   2   0       19.55       24.93      1.34 o
   2   3   0      165.23      155.93      5.21 o
   3   3   0      446.06      397.26      5.59 o
   4   3   0     1299.59     1216.39     13.52 o
   5   3   0      142.48      166.02      1.90 o
   6   3   0       67.78       63.97      1.22 o
   7   3   0     1152.97     1110.77     15.37 o
   8   3   0        9.22       11.06      0.72 o
   0   4   0       29.54       20.76      0.89 o
   2   4   0      363.58      270.92      4.39 o
   3   4   0     2538.57     2521.94     34.83 o
   4   4   0      199.44      200.36      2.71 o
   5   4   0        9.63        8.19      0.44 o
   6   4   0      602.80      601.68      6.44 o
   7   4   0      469.67      453.83      5.65 o
   8   4   0       19.59       22.23      1.03 o
   2   5   0       18.40       15.48      0.57 o
   3   5   0      176.65      167.79      2.62 o
   4   5   0       86.62       85.95      1.36 o
   5   5   0      109.02      117.15      1.62 o
   6   5   0       73.28       76.66      1.45 o
   7   5   0       31.34       35.32      0.99 o
   8   5   0      159.17      155.50      3.84 o
   0   6   0     1312.32     1253.76     33.25 o
   1   6   0     4775.55     4728.07    157.00 o
   2   6   0      129.78      158.04      2.21 o
   3   6   0      431.61      407.33      4.91 o
   4   6   0        1.15        0.67      0.22 o
   5   6   0       91.80       95.49      1.50 o
   6   6   0       75.29       81.72      1.42 o
   7   6   0      459.67      469.68      5.72 o
   1   7   0      919.05      904.51     13.62 o
   2   7   0      819.14      822.27      9.98 o
   3   7   0      939.33      930.04      9.42 o
   4   7   0      260.74      253.95      2.34 o
   5   7   0      224.73      230.12      2.55 o
   6   7   0      323.65      333.19      3.66 o
   7   7   0      319.69      306.34      3.65 o
   0   8   0      681.78      678.18     10.64 o
   1   8   0      399.21      408.54      4.73 o
   2   8   0        8.04       13.89      0.56 o
   3   8   0       67.76       74.16      0.88 o
   4   8   0        0.92        1.04      0.23 o
   5   8   0     1641.32     1664.04     17.84 o
   6   8   0      348.43      326.49      3.80 o
   7   8   0        2.20        1.73      0.39 o
   1   9   0       15.35       16.45      0.42 o
   2   9   0        5.22       11.56      0.33 o
   3   9   0     1496.27     1463.97     11.10 o
   4   9   0        9.71       12.40      0.42 o
   5   9   0       75.77       68.15      0.99 o
   6   9   0       86.93       74.30      1.82 o
   7   9   0        1.18        1.90      0.92 o
   0  10   0     4656.28     4555.48     44.47 o
   1  10   0      507.80      508.45      3.63 o
   2  10   0     1314.31     1266.19      8.49 o
   3  10   0       43.25       41.91      0.62 o
   4  10   0        0.46        2.04      0.27 o
   5  10   0       58.70       57.70      0.88 o
   6  10   0      923.09      874.36      8.51 o
   1  11   0     1687.44     1728.77     11.43 o
   2  11   0      314.85      326.45      2.60 o
   3  11   0     1122.52     1079.82      8.29 o
   4  11   0        1.72        2.63      0.37 o
   5  11   0       37.31       35.45      0.90 o
   6  11   0       40.72       35.43      0.95 o
   0  12   0     1918.60     1970.99     17.84 o
   1  12   0     1206.61     1204.17      8.32 o
   2  12   0     2406.43     2351.83     18.82 o
   3  12   0     1005.99      995.15      9.53 o
   4  12   0       15.19       13.86      0.54 o
   5  12   0        2.50        2.52      0.33 o
   6  12   0        6.74        5.17      0.58 o
   1  13   0       79.25       84.06      1.04 o
   2  13   0        0.02        0.63      0.26 o
   3  13   0        0.48        1.96      0.34 o
   4  13   0      278.46      299.26      3.45 o
   5  13   0       18.25       15.00      0.57 o
   0  14   0      893.91      878.20     12.02 o
   1  14   0        3.64        3.60      0.43 o
   2  14   0      442.64      418.70      4.84 o
   3  14   0       30.71       33.33      0.70 o
   4  14   0       29.21       27.06      0.77 o
   1  15   0        3.01        2.42      0.40 o
   2  15   0       70.59       70.83      1.33 o
   3  15   0       62.44       65.23      1.72 o
   4  15   0        1.39        1.41      1.04 o
   0  16   0       80.09       98.69      3.56 o
   1  16   0       47.00       44.79      1.30 o
   2  16   0       36.38       47.30      1.52 o
   3  16   0       10.13       10.57      1.47 o
   2   0   1     1807.60     1741.18     24.71 o
   3   0   1       31.23       42.13      1.31 o
   4   0   1        0.67        1.38      0.29 o
   5   0   1       75.85       60.89      1.30 o
   6   0   1      178.48      172.54      2.59 o
   7   0   1       66.82       73.00      1.41 o
   8   0   1       46.23       52.96      1.60 o
  -8   1   1       16.63       20.86      1.20 o
  -7   1   1      165.85      153.05      2.63 o
  -6   1   1       40.95       37.91      0.99 o
  -5   1   1      182.69      192.51      2.18 o
  -4   1   1     1165.49     1278.01     14.56 o
  -3   1   1     1402.14     1478.23     18.92 o
   0   1   1      249.21      219.72      8.42 o
   3   1   1     1394.60     1483.41     18.52 o
   4   1   1     1169.59     1263.49     16.62 o
   5   1   1      183.19      192.06      2.69 o
   6   1   1       38.98       35.69      1.00 o
   7   1   1      168.58      156.78      2.62 o
   8   1   1       16.34       20.58      1.22 o
  -8   2   1      228.42      235.55      5.55 o
  -7   2   1       36.18       35.46      1.11 o
  -6   2   1       72.65       74.98      1.45 o
  -5   2   1      696.59      712.00      6.72 o
  -4   2   1      602.73      640.34      7.79 o
  -3   2   1      738.76      718.57      8.67 o
  -2   2   1     2548.53     2486.28     33.22 o
   0   2   1      487.03      442.46     12.26 o
   1   2   1     1944.26     1689.01     36.28 o
   2   2   1     2542.51     2574.07     53.97 o
   3   2   1      740.63      713.57      9.19 o
   4   2   1      611.18      648.94      8.76 o
   5   2   1      698.02      693.58      6.00 o
   6   2   1       71.69       74.89      1.27 o
   7   2   1       36.57       35.36      1.09 o
   8   2   1      228.73      231.27      5.51 o
  -8   3   1      206.03      195.74      4.01 o
  -7   3   1      137.01      139.39      2.57 o
  -6   3   1       16.47       23.14      0.75 o
  -5   3   1       88.63       98.18      1.40 o
  -4   3   1      285.67      292.76      3.47 o
  -3   3   1      894.85      872.03     11.66 o
  -2   3   1     2402.38     2389.05     51.76 o
  -1   3   1     1967.75     1901.75     40.24 o
   0   3   1     1275.46     1175.69     25.39 o
   1   3   1     1973.28     1925.04     49.17 o
   2   3   1     2401.87     2408.97     33.49 o
   3   3   1      891.03      870.57     11.76 o
   4   3   1      282.55      290.57      3.87 o
   5   3   1       87.73       97.64      1.32 o
   6   3   1       16.43       22.90      0.96 o
   7   3   1      134.75      133.80      2.43 o
   8   3   1      207.82      194.59      4.15 o
  -8   4   1       68.07       60.76      1.69 o
  -7   4   1       38.71       40.29      1.20 o
  -6   4   1       71.63       64.56      1.14 o
  -5   4   1       21.28       27.77      0.83 o
  -4   4   1      138.06      146.99      2.01 o
  -3   4   1      928.15      972.99     13.61 o
  -2   4   1      436.22      421.77      6.60 o
   0   4   1     1812.14     1619.86     57.31 o
   1   4   1     4528.99     4275.92    141.77 o
   2   4   1      429.97      421.00      6.11 o
   3   4   1      922.08      953.53     12.74 o
   4   4   1      138.60      148.76      2.13 o
   5   4   1       19.99       24.24      0.71 o
   6   4   1       71.40       63.54      1.27 o
   7   4   1       39.29       40.41      1.08 o
   8   4   1       68.70       61.86      1.47 o
  -8   5   1       54.46       53.69      2.52 o
  -7   5   1       30.51       36.35      1.00 o
  -6   5   1       80.99       71.32      1.31 o
  -5   5   1      185.43      179.08      2.18 o
  -4   5   1      190.09      208.50      2.63 o
  -3   5   1       58.44       66.81      1.34 o
  -2   5   1     1242.03     1246.21     19.88 o
  -1   5   1      501.07      481.43      8.10 o
   1   5   1      504.21      502.53      8.27 o
   2   5   1     1238.83     1255.70     17.45 o
   3   5   1       56.76       70.84      1.36 o
   4   5   1      187.78      207.09      2.27 o
   5   5   1      186.27      181.89      2.51 o
   6   5   1       80.92       72.23      1.40 o
   7   5   1       30.69       35.38      0.98 o
  -7   6   1       59.98       61.22      1.17 o
  -6   6   1       15.69       11.24      0.58 o
  -5   6   1       28.20       27.32      0.79 o
  -4   6   1      342.15      309.99      3.30 o
  -3   6   1     1321.06     1383.17     14.58 o
  -2   6   1      210.03      215.78      3.44 o
  -1   6   1      865.84      884.32     12.18 o
   0   6   1      459.47      430.62      7.38 o
   1   6   1      865.72      893.78     15.09 o
   2   6   1      211.28      223.54      3.46 o
   3   6   1     1322.62     1361.70     14.52 o
   4   6   1      347.70      312.33      2.94 o
   5   6   1       28.46       24.04      0.67 o
   6   6   1       17.11       12.37      0.59 o
   7   6   1       57.45       57.84      1.31 o
  -7   7   1        0.09        0.60      0.32 o
  -6   7   1       18.91       16.71      0.67 o
  -5   7   1      493.53      486.40      5.79 o
  -4   7   1      106.02      116.06      1.33 o
  -3   7   1      273.50      243.48      2.47 o
  -2   7   1      167.99      158.36      2.37 o
  -1   7   1       51.36       65.37      1.32 o
   0   7   1      786.10      777.95     15.28 o
   1   7   1       50.91       64.40      1.35 o
   2   7   1      164.76      153.37      1.91 o
   3   7   1      271.96      245.93      2.66 o
   4   7   1      105.18      116.37      1.41 o
   5   7   1      493.81      484.22      4.55 o
   6   7   1       19.18       18.68      0.71 o
   7   7   1        0.07        0.72      0.30 o
  -7   8   1       34.47       36.80      0.89 o
  -6   8   1       74.69       74.32      1.29 o
  -5   8   1       58.90       60.30      1.06 o
  -4   8   1      212.09      209.86      2.06 o
  -3   8   1       17.37       26.04      0.52 o
  -2   8   1       64.37       63.28      0.95 o
  -1   8   1      306.37      327.63      4.07 o
   0   8   1      998.68      970.59     10.76 o
   1   8   1      309.07      321.94      3.25 o
   2   8   1       63.09       62.80      0.80 o
   3   8   1       17.78       26.36      0.48 o
   4   8   1      210.62      208.58      2.04 o
   5   8   1       58.30       61.67      1.03 o
   6   8   1       76.90       74.38      1.14 o
   7   8   1       34.97       37.56      0.96 o
  -7   9   1      243.58      223.43      4.93 o
  -6   9   1       93.94      100.81      1.51 o
  -5   9   1      545.83      525.42      4.97 o
  -4   9   1       28.31       27.33      0.58 o
  -3   9   1      104.04      109.50      1.14 o
  -2   9   1     1077.61     1000.67      7.27 o
  -1   9   1      656.54      654.34      5.67 o
   0   9   1      142.24      156.12      1.66 o
   1   9   1      652.32      651.24      5.18 o
   2   9   1     1078.69      999.81      7.00 o
   3   9   1      101.52      106.78      1.04 o
   4   9   1       27.13       27.89      0.74 o
   5   9   1      550.90      529.28      4.73 o
   6   9   1       93.52      100.41      1.28 o
   7   9   1      240.78      223.28      7.06 o
  -6  10   1        3.62        3.27      0.37 o
  -5  10   1       95.90       94.51      1.24 o
  -4  10   1      140.58      147.80      1.65 o
  -3  10   1       91.27       89.10      1.04 o
  -2  10   1     1578.05     1579.38     11.35 o
  -1  10   1      940.50      946.78      6.40 o
   0  10   1      642.07      600.75      4.23 o
   1  10   1      939.76      946.32      7.01 o
   2  10   1     1578.78     1584.36     11.05 o
   3  10   1       92.09       92.06      1.03 o
   4  10   1      138.81      146.48      1.56 o
   5  10   1       94.77       95.22      1.22 o
   6  10   1        3.72        3.45      0.43 o
  -6  11   1       20.62       19.83      1.01 o
  -5  11   1      113.66      111.65      1.44 o
  -4  11   1      500.33      475.32      4.32 o
  -3  11   1      126.18      130.81      1.34 o
  -2  11   1      411.07      416.14      3.22 o
  -1  11   1       90.76       96.96      0.90 o
   0  11   1       44.47       43.72      0.53 o
   1  11   1       90.95       96.85      1.10 o
   2  11   1      410.52      409.99      3.52 o
   3  11   1      127.52      130.77      1.63 o
   4  11   1      494.91      477.14      5.10 o
   5  11   1      113.32      110.58      1.62 o
   6  11   1       20.05       21.15      0.76 o
  -6  12   1      133.22      127.26      2.67 o
  -5  12   1       16.66       16.15      0.59 o
  -4  12   1      323.67      311.63      3.01 o
  -3  12   1      378.96      385.94      3.29 o
  -2  12   1      300.36      304.59      2.40 o
  -1  12   1      271.87      270.76      1.93 o
   0  12   1      864.99      895.25      6.82 o
   1  12   1      268.98      267.84      2.46 o
   2  12   1      301.40      302.96      2.96 o
   3  12   1      381.90      378.07      4.80 o
   4  12   1      321.14      308.50      4.50 o
   5  12   1       17.33       16.09      0.72 o
   6  12   1      134.86      131.49      3.49 o
  -5  13   1      116.90      117.28      1.90 o
  -4  13   1       50.80       50.49      0.80 o
  -3  13   1      286.11      285.96      2.80 o
  -2  13   1      400.70      430.17      3.96 o
  -1  13   1     1192.23     1237.18      9.76 o
   0  13   1      239.88      251.36      2.35 o
   1  13   1     1192.91     1236.77     11.47 o
   2  13   1      401.86      421.58      4.52 o
   3  13   1      284.49      281.17      3.25 o
   4  13   1       50.58       47.71      1.03 o
   5  13   1      117.75      115.79      1.72 o
  -4  14   1       35.73       33.54      0.79 o
  -3  14   1      157.13      154.82      1.96 o
  -2  14   1        2.96        4.17      0.48 o
  -1  14   1      106.09      109.04      1.51 o
   0  14   1       23.35       27.98      0.73 o
   1  14   1      106.72      107.25      1.44 o
   2  14   1        3.19        4.47      0.34 o
   3  14   1      160.31      158.57      2.29 o
   4  14   1       35.66       33.29      1.03 o
  -4  15   1        6.02        6.76      1.35 o
  -3  15   1        8.52        8.79      0.62 o
  -2  15   1      268.28      269.88      4.60 o
  -1  15   1       60.83       64.10      1.60 o
   0  15   1       64.33       61.47      1.13 o
   1  15   1       59.96       62.63      1.34 o
   2  15   1      267.32      269.24      4.07 o
   3  15   1        8.26        8.36      0.55 o
   4  15   1        6.63        7.19      1.35 o
  -3  16   1       60.64       49.69      2.76 o
  -2  16   1       20.60       20.01      1.01 o
  -1  16   1       53.57       50.90      1.22 o
   0  16   1      131.45      126.51      2.52 o
   1  16   1       54.03       51.05      1.84 o
   2  16   1       20.24       22.04      1.10 o
   1   0   2     1616.47     1500.54     25.30 o
   2   0   2     1666.58     1565.44     20.76 o
   3   0   2     4448.07     4347.64     71.59 o
   4   0   2       22.41       29.63      0.78 o
   5   0   2       57.48       51.29      0.91 o
   6   0   2      145.70      135.52      1.86 o
   7   0   2      142.61      140.55      2.44 o
   8   0   2       94.77       95.08      2.33 o
  -8   1   2      112.19      110.26      2.34 o
  -7   1   2       51.98       47.33      1.26 o
  -6   1   2        3.61        4.25      0.47 o
  -5   1   2      306.81      333.08      3.42 o
  -4   1   2      233.43      249.74      2.98 o
  -3   1   2      116.37      109.47      1.48 o
  -2   1   2      473.36      438.66      6.07 o
   0   1   2      437.57      415.80      8.15 o
   2   1   2      473.79      441.69      5.38 o
   3   1   2      116.71      110.53      1.61 o
   4   1   2      229.37      247.67      3.71 o
   5   1   2      303.95      324.84      3.52 o
   6   1   2        3.94        4.05      0.44 o
   7   1   2       51.86       45.79      1.17 o
   8   1   2      114.21      110.17      2.60 o
  -8   2   2      164.04      153.59      3.85 o
  -7   2   2      185.11      191.15      3.07 o
  -6   2   2      147.42      134.27      2.00 o
  -5   2   2      205.06      228.89      2.74 o
  -4   2   2     1065.82     1079.39     11.00 o
  -3   2   2      862.31      887.89     10.59 o
  -2   2   2      519.84      443.54      7.10 o
   0   2   2       34.24       28.54      0.84 o
   1   2   2     2837.72     2656.12     99.33 o
   2   2   2      513.58      441.22      6.06 o
   3   2   2      861.95      890.55     10.80 o
   4   2   2     1063.78     1106.01     13.38 o
   5   2   2      206.48      224.82      2.42 o
   6   2   2      146.99      133.26      2.49 o
   7   2   2      186.77      197.70      3.46 o
   8   2   2      164.72      153.85      2.61 o
  -8   3   2      121.22      118.21      3.14 o
  -7   3   2       67.85       68.74      1.62 o
  -6   3   2       44.78       40.45      0.90 o
  -5   3   2       20.74       24.83      0.77 o
  -4   3   2      165.50      168.41      2.13 o
  -3   3   2      824.25      845.87     12.14 o
  -2   3   2       17.22       18.24      0.61 o
   2   3   2       17.92       18.45      0.56 o
   3   3   2      822.70      842.32     10.77 o
   4   3   2      164.63      165.89      2.70 o
   5   3   2       22.24       27.36      0.66 o
   6   3   2       43.19       38.69      0.92 o
   7   3   2       65.64       62.93      1.54 o
   8   3   2      122.75      117.94      2.58 o
  -8   4   2       52.83       52.92      2.55 o
  -7   4   2       51.52       50.12      1.41 o
  -6   4   2      451.92      465.48      5.01 o
  -5   4   2      424.77      416.59      4.20 o
  -4   4   2      564.16      569.43      6.65 o
  -3   4   2      410.93      416.20      6.72 o
  -2   4   2      537.74      509.49      8.51 o
  -1   4   2     3465.00     3180.51    106.64 o
   0   4   2     3163.64     3034.93    107.07 o
   1   4   2     3457.86     3515.53    125.25 o
   2   4   2      538.98      502.18      6.14 o
   3   4   2      411.73      411.48      5.11 o
   4   4   2      566.36      569.37      6.42 o
   5   4   2      429.32      421.84      4.68 o
   6   4   2      453.53      465.01      7.36 o
   7   4   2       50.59       46.35      1.28 o
   8   4   2       51.87       52.38      1.88 o
  -7   5   2        0.01        0.09      0.36 o
  -6   5   2      301.92      306.35      3.48 o
  -5   5   2      247.51      243.86      2.64 o
  -4   5   2     1026.51      998.69      9.77 o
  -3   5   2      249.69      276.17      4.24 o
  -2   5   2     2162.86     2185.43     29.49 o
  -1   5   2     4028.70     3969.25    105.33 o
   0   5   2       68.77       71.03      1.54 o
   1   5   2     4052.94     4108.29    133.66 o
   2   5   2     2165.76     2189.61     36.91 o
   3   5   2      245.94      275.09      3.68 o
   4   5   2     1032.96     1012.42      9.13 o
   5   5   2      249.18      245.00      3.03 o
   6   5   2      300.78      298.95      4.12 o
   7   5   2        0.02        0.54      0.38 o
  -7   6   2       34.15       36.98      0.90 o
  -6   6   2       88.15       86.35      1.44 o
  -5   6   2       28.78       27.00      0.93 o
  -4   6   2      464.74      466.55      4.87 o
  -3   6   2      134.01      122.80      2.05 o
  -2   6   2       17.67       20.38      0.67 o
  -1   6   2      512.61      550.47     10.39 o
   0   6   2     1436.52     1371.93     22.81 o
   1   6   2      513.36      546.57      8.46 o
   2   6   2       16.50       19.51      0.61 o
   3   6   2      134.81      126.24      1.66 o
   4   6   2      466.21      471.79      4.49 o
   5   6   2       28.78       24.84      0.80 o
   6   6   2       86.35       85.90      1.42 o
   7   6   2       33.32       35.45      0.87 o
  -7   7   2       42.23       39.77      0.87 o
  -6   7   2      229.85      237.84      2.99 o
  -5   7   2      488.07      484.79      4.95 o
  -4   7   2       34.88       36.37      0.71 o
  -3   7   2      214.78      209.48      3.02 o
  -2   7   2     1568.87     1638.22     19.31 o
  -1   7   2     1660.04     1758.71     26.30 o
   0   7   2     2392.43     2612.56     46.70 o
   1   7   2     1658.92     1779.30     26.45 o
   2   7   2     1574.42     1643.59     15.24 o
   3   7   2      212.77      210.84      2.13 o
   4   7   2       35.24       36.82      0.70 o
   5   7   2      488.66      483.99      4.74 o
   6   7   2      228.10      237.36      2.77 o
   7   7   2       43.38       38.84      0.91 o
  -7   8   2      119.57      119.61      2.06 o
  -6   8   2      271.32      275.34      3.00 o
  -5   8   2       74.37       67.22      1.13 o
  -4   8   2      326.30      290.87      2.62 o
  -3   8   2      375.10      317.86      2.64 o
  -2   8   2     3329.34     3352.24     33.48 o
  -1   8   2      265.81      270.63      3.13 o
   0   8   2      223.20      184.25      2.08 o
   1   8   2      270.57      269.82      3.31 o
   2   8   2     3326.99     3366.16     27.82 o
   3   8   2      373.09      315.17      2.40 o
   4   8   2      329.88      298.76      2.72 o
   5   8   2       74.26       67.63      1.09 o
   6   8   2      269.56      276.87      3.11 o
   7   8   2      117.41      118.59      2.18 o
  -7   9   2       35.44       34.86      1.31 o
  -6   9   2      190.88      180.36      2.21 o
  -5   9   2       30.85       27.63      0.74 o
  -4   9   2        4.31        4.63      0.34 o
  -3   9   2       23.65       25.60      0.52 o
  -2   9   2       38.78       42.86      0.63 o
  -1   9   2     1043.28     1027.77      8.15 o
   0   9   2      140.66      134.90      1.36 o
   1   9   2     1045.42     1008.94      8.97 o
   2   9   2       38.48       40.69      0.56 o
   3   9   2       23.22       27.42      0.53 o
   4   9   2        4.52        4.71      0.27 o
   5   9   2       32.56       30.64      0.64 o
   6   9   2      188.11      177.47      2.04 o
   7   9   2       34.66       32.68      1.97 o
  -6  10   2      170.82      164.43      2.22 o
  -5  10   2      416.04      382.89      3.82 o
  -4  10   2      842.09      840.22      7.11 o
  -3  10   2       57.01       57.46      0.75 o
  -2  10   2      194.48      190.98      1.67 o
  -1  10   2       88.86       82.31      0.80 o
   0  10   2       40.44       49.93      0.58 o
   1  10   2       88.68       82.32      1.04 o
   2  10   2      195.63      193.83      1.96 o
   3  10   2       56.30       56.90      0.84 o
   4  10   2      839.78      820.19      7.73 o
   5  10   2      417.60      384.69      4.82 o
   6  10   2      170.29      163.28      2.48 o
  -6  11   2      181.41      185.07      2.47 o
  -5  11   2      191.20      193.42      2.10 o
  -4  11   2       79.54       72.88      1.00 o
  -3  11   2        8.46        8.87      0.37 o
  -2  11   2        8.80        7.63      0.30 o
  -1  11   2      191.73      178.19      1.48 o
   0  11   2       25.53       24.76      0.51 o
   1  11   2      193.94      177.47      1.80 o
   2  11   2        9.25        8.04      0.47 o
   3  11   2        8.28        8.94      0.52 o
   4  11   2       80.19       75.09      1.29 o
   5  11   2      190.72      190.19      2.98 o
   6  11   2      179.30      184.70      2.72 o
  -5  12   2       89.27       84.62      1.19 o
  -4  12   2      197.17      188.29      2.15 o
  -3  12   2      106.59       94.09      1.00 o
  -2  12   2       14.39       17.34      0.40 o
  -1  12   2      899.05      894.44      6.61 o
   0  12   2      739.57      753.05      7.41 o
   1  12   2      898.80      895.35      7.61 o
   2  12   2       15.52       17.91      0.84 o
   3  12   2      104.55       93.65      1.64 o
   4  12   2      198.35      195.04      2.94 o
   5  12   2       88.01       85.48      1.58 o
  -5  13   2       47.23       45.31      1.02 o
  -4  13   2      140.78      142.25      1.60 o
  -3  13   2      192.35      184.67      1.83 o
  -2  13   2       21.88       21.28      0.52 o
  -1  13   2       24.02       25.67      0.56 o
   0  13   2      236.50      227.60      2.52 o
   1  13   2       24.47       25.69      0.66 o
   2  13   2       21.59       19.26      0.69 o
   3  13   2      192.95      182.64      2.42 o
   4  13   2      140.01      141.02      2.24 o
   5  13   2       46.79       44.83      1.05 o
  -4  14   2      162.59      150.10      2.72 o
  -3  14   2       49.04       53.98      1.20 o
  -2  14   2        8.30        9.99      0.49 o
  -1  14   2     1005.05     1021.27      9.99 o
   0  14   2      168.49      170.40      2.13 o
   1  14   2     1001.92     1025.38     10.73 o
   2  14   2        7.96       10.05      0.48 o
   3  14   2       49.34       52.04      1.13 o
   4  14   2      160.86      155.34      2.62 o
  -4  15   2      116.61      118.37      4.85 o
  -3  15   2       56.54       58.14      1.44 o
  -2  15   2       10.73       12.50      1.21 o
  -1  15   2      111.50      120.04      1.80 o
   0  15   2      404.83      423.46      5.66 o
   1  15   2      111.21      116.60      1.96 o
   2  15   2       10.81        9.84      0.48 o
   3  15   2       55.61       54.15      1.15 o
  -3  16   2      147.38      155.10      5.90 o
  -2  16   2      114.30      119.47      2.20 o
  -1  16   2      111.01      116.38      3.16 o
   0  16   2        2.31        1.99      0.52 o
   1  16   2      112.17      117.87      2.03 o
   2  16   2      114.55      117.64      3.31 o
   2   0   3     3375.65     3032.49     56.24 o
   3   0   3     4979.80     5094.07     92.86 o
   4   0   3       20.17       15.58      0.53 o
   5   0   3        3.86        4.30      0.35 o
   6   0   3       51.68       51.37      1.08 o
   7   0   3      327.30      314.17      5.48 o
   8   0   3       13.73       14.14      1.50 o
  -8   1   3       64.92       66.69      2.04 o
  -7   1   3      166.92      172.23      2.78 o
  -6   1   3      317.14      315.87      3.90 o
  -5   1   3       65.73       59.97      0.98 o
  -4   1   3       25.90       22.65      0.62 o
  -3   1   3      505.50      552.97      6.22 o
  -2   1   3      850.71      887.17     11.37 o
  -1   1   3     1182.11     1095.78     15.72 o
   0   1   3     2039.22     1773.81     95.61 o
   1   1   3     1177.93     1104.78     18.86 o
   2   1   3      845.38      911.98     13.27 o
   3   1   3      501.93      561.97      7.74 o
   4   1   3       25.54       22.21      0.73 o
   5   1   3       63.52       58.30      0.96 o
   6   1   3      313.04      314.95      3.42 o
   7   1   3      168.84      165.40      2.73 o
   8   1   3       64.00       63.80      1.60 o
  -8   2   3      101.45      109.89      4.24 o
  -7   2   3      113.46      108.45      2.00 o
  -6   2   3       55.15       60.38      1.26 o
  -5   2   3      209.05      212.84      2.48 o
  -4   2   3      909.54      895.96      8.84 o
  -3   2   3      433.81      446.16      5.59 o
  -2   2   3      927.88     1027.62     12.57 o
   2   2   3      919.84     1007.80     12.67 o
   3   2   3      435.75      464.25      6.41 o
   4   2   3      918.49      904.34     11.13 o
   5   2   3      209.83      215.72      2.55 o
   6   2   3       55.08       59.61      1.09 o
   7   2   3      111.81      104.54      1.93 o
   8   2   3      102.95      102.57      1.93 o
  -8   3   3        1.06        0.88      0.52 o
  -7   3   3      142.64      146.96      2.68 o
  -6   3   3      592.98      586.38      6.25 o
  -5   3   3      131.04      143.31      2.08 o
  -4   3   3     1071.14     1031.96     11.52 o
  -3   3   3      130.01      163.62      2.42 o
  -2   3   3      893.65      877.23     11.36 o
  -1   3   3     3263.03     3186.95     78.62 o
   0   3   3      708.16      703.08     11.86 o
   1   3   3     3259.24     3156.62    105.59 o
   2   3   3      886.65      861.49     11.01 o
   3   3   3      132.48      173.65      2.55 o
   4   3   3     1076.05     1035.00     11.87 o
   5   3   3      130.89      140.40      1.78 o
   6   3   3      590.79      600.37      6.41 o
   7   3   3      141.09      144.15      2.54 o
   8   3   3        0.75        0.48      0.38 o
  -7   4   3      184.85      203.92      3.37 o
  -6   4   3      325.85      327.06      3.55 o
  -5   4   3      506.15      517.99      6.43 o
  -4   4   3      693.08      663.86      7.00 o
  -3   4   3      464.65      534.80      7.71 o
  -2   4   3      230.22      270.00      4.36 o
  -1   4   3     2240.38     2344.06     36.88 o
   1   4   3     2253.55     2287.13     34.69 o
   2   4   3      229.60      270.57      3.47 o
   3   4   3      471.10      528.23      6.46 o
   4   4   3      693.79      643.32      6.17 o
   5   4   3      510.15      520.13      5.44 o
   6   4   3      323.70      326.42      4.14 o
   7   4   3      184.50      203.86      3.20 o
   8   4   3        5.22        7.23      0.60 o
  -7   5   3       35.79       38.13      1.00 o
  -6   5   3      368.71      357.66      4.00 o
  -5   5   3      792.49      806.70      7.46 o
  -4   5   3      455.72      450.05      3.99 o
  -3   5   3      170.78      220.59      3.25 o
  -2   5   3      582.31      593.28      9.06 o
  -1   5   3      631.55      628.66     10.40 o
   0   5   3     2393.17     2339.18     38.03 o
   1   5   3      632.63      640.13      8.41 o
   2   5   3      582.45      587.50      7.02 o
   3   5   3      169.99      223.61      2.81 o
   4   5   3      454.07      467.22      4.32 o
   5   5   3      792.49      803.76      7.19 o
   6   5   3      369.85      357.98      4.26 o
   7   5   3       35.01       35.18      0.92 o
  -7   6   3       55.20       56.06      1.09 o
  -6   6   3      240.32      228.73      2.95 o
  -5   6   3      152.97      149.44      1.72 o
  -4   6   3      378.65      381.91      3.42 o
  -3   6   3      433.99      460.58      5.76 o
  -2   6   3       51.98       67.55      1.47 o
  -1   6   3     1065.79     1176.14     22.14 o
   1   6   3     1065.86     1207.23     16.76 o
   2   6   3       53.93       69.31      1.21 o
   3   6   3      435.93      466.95      4.82 o
   4   6   3      376.88      384.30      3.76 o
   5   6   3      153.69      150.36      1.76 o
   6   6   3      242.50      230.72      2.65 o
   7   6   3       54.40       55.08      1.14 o
  -7   7   3       48.65       46.59      1.04 o
  -6   7   3       94.64       98.03      1.59 o
  -5   7   3      136.50      140.67      1.74 o
  -4   7   3      555.04      549.18      4.48 o
  -3   7   3     1123.93     1105.15      9.74 o
  -2   7   3      203.22      219.05      2.94 o
  -1   7   3     1379.36     1473.45     21.55 o
   0   7   3        0.37        4.93      1.18 o
   1   7   3     1375.73     1525.41     22.56 o
   2   7   3      204.52      217.21      2.48 o
   3   7   3     1123.22     1093.46      8.56 o
   4   7   3      551.76      547.82      5.83 o
   5   7   3      134.71      135.07      1.70 o
   6   7   3       95.29       98.79      1.42 o
   7   7   3       48.19       45.59      1.02 o
  -7   8   3       14.94       19.28      0.90 o
  -6   8   3       75.85       77.02      1.33 o
  -5   8   3      173.01      176.17      2.10 o
  -4   8   3      140.74      141.70      1.67 o
  -3   8   3      195.13      187.67      1.70 o
  -2   8   3      394.60      383.69      3.91 o
  -1   8   3       27.22       32.39      0.81 o
   0   8   3      178.39      205.27      2.77 o
   1   8   3       25.86       31.66      0.74 o
   2   8   3      396.56      396.28      4.39 o
   3   8   3      195.75      189.96      1.62 o
   4   8   3      141.39      142.13      1.54 o
   5   8   3      170.23      171.81      2.07 o
   6   8   3       73.70       72.02      1.09 o
   7   8   3       14.00       20.41      1.66 o
  -7   9   3      167.29      155.65      5.16 o
  -6   9   3        6.54        7.73      0.48 o
  -5   9   3       30.40       28.40      0.95 o
  -4   9   3      272.10      276.95      2.87 o
  -3   9   3      654.50      622.26      4.88 o
  -2   9   3        3.41        6.23      0.27 o
  -1   9   3     1330.38     1324.03      9.21 o
   0   9   3      681.88      705.33      7.54 o
   1   9   3     1319.81     1339.18     13.95 o
   2   9   3        3.59        7.13      0.43 o
   3   9   3      652.42      638.83      5.81 o
   4   9   3      275.60      281.18      2.77 o
   5   9   3       29.90       27.80      0.60 o
   6   9   3        6.21        7.11      0.50 o
   7   9   3      167.57      157.07      5.22 o
  -6  10   3        4.75        4.94      0.34 o
  -5  10   3      268.99      267.03      3.07 o
  -4  10   3      111.72      112.45      1.45 o
  -3  10   3      498.77      471.70      3.82 o
  -2  10   3       71.32       79.81      0.83 o
  -1  10   3      832.23      804.71      5.69 o
   0  10   3      113.81      106.88      1.24 o
   1  10   3      839.92      810.97      7.17 o
   2  10   3       72.57       82.15      1.03 o
   3  10   3      496.18      464.53      4.76 o
   4  10   3      113.30      111.41      2.00 o
   5  10   3      266.16      266.56      4.15 o
   6  10   3        4.73        5.03      0.62 o
  -6  11   3        1.12        0.85      0.29 o
  -5  11   3      215.90      196.31      1.92 o
  -4  11   3      113.35      119.77      1.35 o
  -3  11   3        9.84        9.00      0.35 o
  -2  11   3      252.31      244.41      2.00 o
  -1  11   3       56.94       61.35      0.73 o
   0  11   3      120.02      120.79      1.38 o
   1  11   3       56.99       61.48      0.93 o
   2  11   3      249.74      242.25      2.87 o
   3  11   3       10.84       10.42      0.54 o
   4  11   3      114.82      122.23      2.13 o
   5  11   3      213.71      197.73      3.02 o
   6  11   3        1.32        0.42      0.39 o
  -5  12   3       17.50       15.19      0.44 o
  -4  12   3      108.21      106.61      1.18 o
  -3  12   3       44.87       46.05      0.70 o
  -2  12   3      241.96      239.03      2.10 o
  -1  12   3      395.37      407.80      3.43 o
   0  12   3        2.70        2.96      0.30 o
   1  12   3      397.28      404.34      3.87 o
   2  12   3      243.19      235.62      3.09 o
   3  12   3       43.01       42.72      1.08 o
   4  12   3      106.58      106.74      1.90 o
   5  12   3       17.13       15.09      0.65 o
  -5  13   3       17.32       16.29      0.89 o
  -4  13   3      230.89      219.98      2.16 o
  -3  13   3      259.73      249.77      2.38 o
  -2  13   3      230.80      242.58      2.54 o
  -1  13   3      240.46      225.76      2.41 o
   0  13   3      973.23      982.59      9.36 o
   1  13   3      238.93      221.14      2.81 o
   2  13   3      228.75      238.12      2.93 o
   3  13   3      260.97      254.23      3.84 o
   4  13   3      235.62      228.48      4.13 o
   5  13   3       16.95       15.97      1.01 o
  -4  14   3       46.31       42.56      1.27 o
  -3  14   3      125.35      132.40      1.85 o
  -2  14   3      444.47      441.61      5.00 o
  -1  14   3      153.29      156.79      1.94 o
   0  14   3       60.78       54.06      0.99 o
   1  14   3      153.08      158.16      2.02 o
   2  14   3      449.57      436.63      4.90 o
   3  14   3      127.22      128.97      2.15 o
   4  14   3       46.39       40.65      1.11 o
  -4  15   3       80.04       70.15      3.32 o
  -3  15   3       29.09       26.44      0.96 o
  -2  15   3      110.13      109.07      1.87 o
  -1  15   3       52.32       58.02      1.29 o
   0  15   3       48.41       42.23      0.81 o
   1  15   3       53.56       59.34      1.17 o
   2  15   3      110.03      104.06      1.63 o
   3  15   3       28.26       24.62      1.09 o
  -2  16   3       63.41       75.03      1.96 o
  -1  16   3       54.53       47.49      1.62 o
   0  16   3       80.36       89.12      1.66 o
   1  16   3       53.64       44.73      1.76 o
   0   0   4     1073.99      895.56     23.84 o
   1   0   4     2772.59     2515.99     56.12 o
   2   0   4     3775.56     3866.03     82.04 o
   3   0   4      861.21      909.90     11.01 o
   4   0   4      479.39      499.02      6.12 o
   5   0   4      270.94      271.31      2.75 o
   6   0   4      224.56      236.19      3.59 o
   7   0   4       12.95       14.82      0.98 o
   8   0   4       87.39       81.85      2.45 o
  -8   1   4      174.60      178.84      4.82 o
  -7   1   4      151.22      161.53      3.19 o
  -6   1   4      109.23      115.24      1.84 o
  -5   1   4      186.10      204.98      2.41 o
  -4   1   4       99.87       91.27      1.31 o
  -3   1   4       34.12       42.20      0.83 o
  -2   1   4       50.74       43.19      0.94 o
  -1   1   4     3186.83     2975.69     60.07 o
   0   1   4      991.43      961.66     14.85 o
   2   1   4       50.06       44.41      0.81 o
   3   1   4       35.37       45.02      0.97 o
   4   1   4       97.89       89.92      1.35 o
   5   1   4      186.44      204.90      2.19 o
   6   1   4      110.62      114.26      1.84 o
   7   1   4      151.82      158.67      2.99 o
   8   1   4      172.88      177.15      3.69 o
  -8   2   4       55.91       55.16      2.64 o
  -7   2   4      141.27      145.88      2.44 o
  -6   2   4        8.03        8.90      0.59 o
  -5   2   4      665.09      653.49      6.50 o
  -4   2   4      127.64      111.11      1.95 o
  -3   2   4      470.34      504.44      6.49 o
  -2   2   4       68.66       57.97      1.12 o
  -1   2   4      529.80      530.33      7.07 o
   0   2   4        7.59       11.89      0.45 o
   1   2   4      544.26      527.13      8.39 o
   2   2   4       69.00       57.77      0.93 o
   3   2   4      473.35      520.51      7.21 o
   4   2   4      127.20      108.50      1.64 o
   5   2   4      660.70      638.12      6.20 o
   6   2   4        7.67        8.41      0.57 o
   7   2   4      141.12      143.26      2.53 o
   8   2   4       55.47       55.86      1.63 o
  -7   3   4       24.69       27.71      0.94 o
  -6   3   4      642.32      663.28      7.42 o
  -5   3   4     1248.71     1186.06     11.51 o
  -4   3   4      748.57      767.03      7.73 o
  -3   3   4     1138.96     1211.60     14.83 o
  -2   3   4       85.01       73.84      1.16 o
  -1   3   4      546.35      540.24      6.79 o
   0   3   4        4.36        7.51      0.69 o
   1   3   4      541.83      536.51      6.86 o
   2   3   4       85.15       72.39      1.10 o
   3   3   4     1133.11     1213.71     15.22 o
   4   3   4      744.08      740.99      8.71 o
   5   3   4     1257.03     1194.34     12.14 o
   6   3   4      638.36      664.05      6.89 o
   7   3   4       23.53       25.98      0.91 o
   8   3   4      113.33      106.86      2.89 o
  -7   4   4      250.46      238.06      3.59 o
  -6   4   4      400.05      406.32      4.47 o
  -5   4   4      212.10      233.20      2.73 o
  -4   4   4      203.11      212.53      2.23 o
  -3   4   4     1030.23     1043.95     13.67 o
  -2   4   4     2640.31     2620.11     41.33 o
  -1   4   4      998.48     1007.90     15.57 o
   0   4   4     1494.28     1421.62     19.90 o
   1   4   4     1007.02     1018.27     13.49 o
   2   4   4     2633.01     2582.39     29.99 o
   3   4   4     1029.80     1032.97     11.14 o
   4   4   4      200.56      208.20      2.21 o
   5   4   4      212.82      229.43      2.40 o
   6   4   4      403.38      399.37      4.61 o
   7   4   4      249.99      235.80      3.55 o
  -7   5   4       99.17       95.73      1.97 o
  -6   5   4      127.47      127.51      1.78 o
  -5   5   4      198.30      187.91      2.55 o
  -4   5   4      265.81      271.98      2.67 o
  -3   5   4       37.55       37.05      1.20 o
  -2   5   4     1772.80     1921.75     28.08 o
  -1   5   4     2729.94     2807.79     51.91 o
   0   5   4       46.55       33.81      0.87 o
   1   5   4     2743.82     2788.54     41.48 o
   2   5   4     1776.88     1872.34     21.76 o
   3   5   4       37.64       36.02      0.69 o
   4   5   4      267.56      283.65      2.68 o
   5   5   4      195.21      185.81      2.08 o
   6   5   4      125.93      122.70      1.90 o
   7   5   4      100.70       98.35      1.68 o
  -7   6   4        0.51        1.43      0.41 o
  -6   6   4       47.42       48.64      1.08 o
  -5   6   4      130.76      126.61      1.63 o
  -4   6   4       85.87       97.32      1.19 o
  -3   6   4      136.88      117.22      2.06 o
  -2   6   4     1684.94     1668.58     24.77 o
  -1   6   4     1697.62     1868.10     33.91 o
   0   6   4      435.61      452.45      7.86 o
   1   6   4     1691.50     1824.13     27.90 o
   2   6   4     1690.49     1654.07     16.65 o
   3   6   4      136.34      120.71      1.37 o
   4   6   4       85.60       96.47      1.27 o
   5   6   4      131.75      128.69      1.63 o
   6   6   4       46.26       44.16      1.00 o
   7   6   4        0.46        1.34      0.37 o
  -7   7   4       31.54       31.94      0.84 o
  -6   7   4      244.19      244.82      2.98 o
  -5   7   4      347.26      337.19      3.24 o
  -4   7   4       58.35       57.08      0.86 o
  -3   7   4      671.32      620.34      5.29 o
  -2   7   4       24.42       26.32      0.75 o
  -1   7   4     1018.48     1083.12     16.47 o
   0   7   4     1353.22     1443.24     26.62 o
   1   7   4     1023.14     1115.60     18.51 o
   2   7   4       24.17       25.34      0.63 o
   3   7   4      668.72      631.73      5.20 o
   4   7   4       57.18       55.26      0.83 o
   5   7   4      349.66      338.77      3.56 o
   6   7   4      239.83      240.87      3.13 o
   7   7   4       30.98       31.68      1.08 o
  -7   8   4       22.85       25.22      0.82 o
  -6   8   4      267.91      268.25      3.23 o
  -5   8   4      490.22      505.20      5.19 o
  -4   8   4       46.02       53.09      0.93 o
  -3   8   4       70.42       71.49      1.14 o
  -2   8   4      265.50      262.37      2.67 o
  -1   8   4      424.80      429.31      3.92 o
   0   8   4      395.54      373.65      5.38 o
   1   8   4      429.49      439.23      6.52 o
   2   8   4      264.53      262.81      3.02 o
   3   8   4       71.43       75.92      0.91 o
   4   8   4       45.27       50.93      0.78 o
   5   8   4      490.24      509.24      5.05 o
   6   8   4      267.42      268.00      2.90 o
   7   8   4       22.30       24.30      1.21 o
  -6   9   4       56.73       60.39      1.11 o
  -5   9   4       86.97       87.81      1.52 o
  -4   9   4       29.02       31.84      0.77 o
  -3   9   4      117.08      109.39      1.39 o
  -2   9   4      894.21      871.34      6.67 o
  -1   9   4      402.72      386.93      3.08 o
   0   9   4      296.41      288.58      3.26 o
   1   9   4      402.06      383.52      4.67 o
   2   9   4      891.06      881.44      8.13 o
   3   9   4      119.76      110.02      1.42 o
   4   9   4       29.38       33.61      0.80 o
   5   9   4       88.65       91.63      1.44 o
   6   9   4       58.50       62.40      1.36 o
  -6  10   4       18.91       18.78      0.56 o
  -5  10   4        4.24        5.49      0.39 o
  -4  10   4      268.14      268.64      2.69 o
  -3  10   4      245.07      263.78      2.41 o
  -2  10   4       75.39       73.44      0.78 o
  -1  10   4       35.56       48.22      0.90 o
   0  10   4      200.59      191.71      2.40 o
   1  10   4       35.00       47.53      1.01 o
   2  10   4       75.52       72.35      1.03 o
   3  10   4      246.61      260.05      2.97 o
   4  10   4      267.77      268.70      3.68 o
   5  10   4        4.67        5.96      0.67 o
   6  10   4       18.29       17.25      0.97 o
  -6  11   4       45.87       50.25      1.12 o
  -5  11   4        0.82        1.66      0.27 o
  -4  11   4       22.01       22.91      0.56 o
  -3  11   4        8.17        7.74      0.34 o
  -2  11   4      107.66      107.61      1.06 o
  -1  11   4       53.58       58.49      0.86 o
   0  11   4        1.39        4.85      0.38 o
   1  11   4       52.71       57.91      1.15 o
   2  11   4      107.97      108.14      1.73 o
   3  11   4        7.96        8.19      0.46 o
   4  11   4       21.44       22.98      0.76 o
   5  11   4        0.81        1.59      0.50 o
   6  11   4       46.25       49.57      2.40 o
  -5  12   4        9.61        9.33      0.40 o
  -4  12   4       11.89       11.11      0.37 o
  -3  12   4       78.35       77.16      0.94 o
  -2  12   4      132.44      128.61      1.49 o
  -1  12   4      456.00      457.26      4.56 o
   0  12   4        0.63        1.30      0.27 o
   1  12   4      457.01      457.68      5.13 o
   2  12   4      133.29      130.03      2.23 o
   3  12   4       78.96       78.21      1.95 o
   4  12   4       11.41       10.60      0.77 o
   5  12   4        8.94        8.63      0.70 o
  -5  13   4      135.67      144.98      3.74 o
  -4  13   4      140.67      130.33      1.48 o
  -3  13   4      239.44      237.67      2.48 o
  -2  13   4      116.96      112.08      1.52 o
  -1  13   4      129.19      135.06      1.73 o
   0  13   4       26.57       22.49      0.73 o
   1  13   4      127.44      134.31      2.13 o
   2  13   4      116.76      115.18      2.03 o
   3  13   4      240.67      233.65      4.40 o
   4  13   4      140.71      133.00      3.16 o
   5  13   4      136.62      147.99      4.17 o
  -4  14   4      163.60      159.28      3.49 o
  -3  14   4      138.87      140.48      1.90 o
  -2  14   4       16.08       14.91      0.67 o
  -1  14   4        8.86       11.67      0.45 o
   0  14   4       13.35       18.09      0.65 o
   1  14   4        9.02       12.86      0.58 o
   2  14   4       16.67       15.48      1.08 o
   3  14   4      138.21      141.19      2.85 o
   4  14   4      164.02      160.16      2.99 o
  -3  15   4      216.85      215.54      3.70 o
  -2  15   4      104.29      114.89      2.47 o
  -1  15   4       11.31        9.14      0.41 o
   0  15   4      501.91      515.31      6.77 o
   1  15   4       11.62        9.57      0.46 o
   2  15   4      104.03      108.19      2.65 o
   3  15   4      216.93      216.77      5.34 o
  -2  16   4      232.42      254.60      6.30 o
  -1  16   4        5.04        7.13      0.74 o
   0  16   4       59.62       75.38      2.12 o
   1  16   4        5.51        6.18      0.72 o
   1   0   5      210.21      165.18      2.87 o
   2   0   5        3.62        3.88      0.30 o
   3   0   5        5.60        6.78      0.42 o
   4   0   5     1378.44     1374.34     17.72 o
   5   0   5      199.13      214.84      2.36 o
   6   0   5      128.67      129.90      2.26 o
   7   0   5        1.46        2.49      1.21 o
   8   0   5        3.98        7.88      0.78 o
  -8   1   5        4.96        6.20      1.04 o
  -7   1   5       16.11       15.97      0.91 o
  -6   1   5      219.38      209.66      3.25 o
  -5   1   5      473.80      487.94      5.05 o
  -4   1   5        7.57       11.11      0.55 o
  -3   1   5       77.28      104.74      1.73 o
  -2   1   5      420.96      443.08      6.03 o
  -1   1   5     2428.05     2476.10     34.08 o
   0   1   5     4205.97       -0.25      0.37 o
   1   1   5     2427.62     2506.45     37.86 o
   2   1   5      421.44      440.72      5.41 o
   3   1   5       80.32      109.02      1.67 o
   4   1   5        8.02       12.09      0.56 o
   5   1   5      475.38      489.23      4.73 o
   6   1   5      219.65      208.77      2.79 o
   7   1   5       14.83       15.56      0.91 o
   8   1   5        4.70        5.72      1.17 o
  -7   2   5      612.35      588.90      9.45 o
  -6   2   5      137.58      136.66      2.07 o
  -5   2   5      772.12      752.27      9.18 o
  -4   2   5       13.51       19.56      0.56 o
  -3   2   5       42.52       42.34      0.98 o
  -2   2   5       12.61       13.91      0.48 o
  -1   2   5      534.37      502.26      7.41 o
   0   2   5       66.32       84.61      1.96 o
   1   2   5      532.50      503.75      6.10 o
   2   2   5       11.97       12.66      0.49 o
   3   2   5       42.03       41.14      0.89 o
   4   2   5       13.83       21.43      0.79 o
   5   2   5      771.77      739.27      7.07 o
   6   2   5      138.31      135.23      2.37 o
   7   2   5      605.34      605.95      7.88 o
  -7   3   5      149.74      148.08      2.42 o
  -6   3   5      762.19      745.52      8.17 o
  -5   3   5      134.63      138.21      1.77 o
  -4   3   5      257.58      256.89      2.72 o
  -3   3   5       27.21       33.01      0.83 o
  -2   3   5      445.63      512.07      5.92 o
  -1   3   5      889.75      885.38     10.57 o
   0   3   5     1127.60     1109.37     13.78 o
   1   3   5      890.43      875.20     10.47 o
   2   3   5      445.20      513.42      6.66 o
   3   3   5       27.60       35.05      0.76 o
   4   3   5      258.53      253.09      2.72 o
   5   3   5      133.30      134.64      2.03 o
   6   3   5      756.23      734.94      7.59 o
   7   3   5      150.45      152.08      2.55 o
  -7   4   5       81.78       82.42      1.57 o
  -6   4   5      973.60      981.87      9.81 o
  -5   4   5      433.80      437.50      4.62 o
  -4   4   5      210.94      206.80      2.09 o
  -3   4   5     1038.38     1010.31     11.37 o
  -2   4   5     2676.09     2809.29     37.89 o
  -1   4   5      771.82      798.64     10.80 o
   0   4   5     1876.58     1889.59     24.52 o
   1   4   5      772.76      803.50      9.60 o
   2   4   5     2675.36     2764.70     30.84 o
   3   4   5     1032.17     1006.81     10.56 o
   4   4   5      206.85      200.83      2.08 o
   5   4   5      432.45      433.04      4.30 o
   6   4   5      976.80      964.31     10.24 o
   7   4   5       81.31       83.48      1.54 o
  -7   5   5       52.37       47.49      1.25 o
  -6   5   5      560.04      611.70      7.01 o
  -5   5   5      453.37      460.95      4.64 o
  -4   5   5      352.62      348.05      3.19 o
  -3   5   5     1235.83     1211.62     13.56 o
  -2   5   5      734.94      805.60     12.22 o
  -1   5   5      286.29      314.21      5.66 o
   0   5   5     5655.37     6142.59    203.50 o
   1   5   5      288.64      313.47      4.97 o
   2   5   5      735.24      793.26      8.32 o
   3   5   5     1237.58     1227.83     11.79 o
   4   5   5      355.23      353.97      4.69 o
   5   5   5      451.83      462.27      4.29 o
   6   5   5      555.72      600.52      7.33 o
   7   5   5       52.79       49.45      1.11 o
  -7   6   5        7.84       10.48      0.56 o
  -6   6   5       17.63       17.98      0.92 o
  -5   6   5       96.18       86.73      1.31 o
  -4   6   5      424.89      430.74      3.58 o
  -3   6   5      181.83      190.34      1.97 o
  -2   6   5      937.88     1002.15     14.91 o
  -1   6   5     1612.80     1645.29     27.13 o
   0   6   5     1570.55     1626.71     27.03 o
   1   6   5     1626.49     1712.21     25.65 o
   2   6   5      939.07     1003.32      9.73 o
   3   6   5      182.58      189.58      1.62 o
   4   6   5      424.89      435.83      4.05 o
   5   6   5       95.64       88.27      1.26 o
   6   6   5       17.44       18.67      0.65 o
   7   6   5        8.05       10.98      0.67 o
  -7   7   5      193.83      177.54      2.62 o
  -6   7   5      240.19      247.53      3.05 o
  -5   7   5      527.50      529.94      5.35 o
  -4   7   5      596.08      564.59      5.02 o
  -3   7   5     1351.49     1309.17     11.08 o
  -2   7   5      954.80      870.11      8.78 o
  -1   7   5     1643.05     1681.80     16.83 o
   0   7   5      216.37      209.12      4.00 o
   1   7   5     1648.83     1766.55     23.63 o
   2   7   5      955.18      878.32      9.43 o
   3   7   5     1355.72     1328.43     11.56 o
   4   7   5      604.15      569.45      5.13 o
   5   7   5      523.31      525.39      5.52 o
   6   7   5      238.56      242.66      3.55 o
   7   7   5      192.87      182.19      6.33 o
  -7   8   5      103.02      108.21      3.02 o
  -6   8   5        7.44        8.23      0.51 o
  -5   8   5     1132.10     1140.16     12.37 o
  -4   8   5       60.61       62.17      0.97 o
  -3   8   5      742.87      767.45      6.16 o
  -2   8   5       87.00       93.42      1.05 o
  -1   8   5     1453.56     1390.28     11.50 o
   0   8   5      186.69      167.81      3.28 o
   1   8   5     1453.54     1383.51     26.57 o
   2   8   5       84.95       91.95      1.25 o
   3   8   5      736.78      760.90      7.93 o
   4   8   5       60.01       63.93      1.12 o
   5   8   5     1134.12     1134.04     11.55 o
   6   8   5        7.90        7.82      0.55 o
   7   8   5      106.67      110.83      2.82 o
  -6   9   5      351.46      325.56      3.49 o
  -5   9   5       90.02       94.75      1.48 o
  -4   9   5      580.84      570.68      5.48 o
  -3   9   5      105.41      103.04      1.28 o
  -2   9   5       14.03        8.55      0.30 o
  -1   9   5      122.85      118.63      1.11 o
   0   9   5        4.63       11.63      0.48 o
   1   9   5      121.76      115.39      1.81 o
   2   9   5       14.30        9.80      0.46 o
   3   9   5      104.60      102.46      1.68 o
   4   9   5      583.04      567.30      6.88 o
   5   9   5       90.47       96.20      2.00 o
   6   9   5      351.42      320.41      7.32 o
  -6  10   5      191.37      195.56      2.22 o
  -5  10   5      141.98      129.01      1.68 o
  -4  10   5      138.58      133.41      1.67 o
  -3  10   5       32.30       31.52      0.67 o
  -2  10   5      110.05      115.45      1.12 o
  -1  10   5      459.17      460.92      4.04 o
   0  10   5       92.87       83.73      1.14 o
   1  10   5      457.93      451.14      5.18 o
   2  10   5      110.80      113.39      1.69 o
   3  10   5       35.03       32.81      1.01 o
   4  10   5      135.08      129.63      2.61 o
   5  10   5      143.49      133.40      2.99 o
   6  10   5      192.07      202.44      4.43 o
  -6  11   5        0.74        1.54      0.86 o
  -5  11   5      139.41      136.06      1.57 o
  -4  11   5        6.16        5.08      0.32 o
  -3  11   5       43.33       39.59      0.66 o
  -2  11   5      217.93      216.00      1.93 o
  -1  11   5      258.42      248.40      2.67 o
   0  11   5      158.11      158.10      2.33 o
   1  11   5      256.17      247.50      3.52 o
   2  11   5      218.08      214.99      3.03 o
   3  11   5       43.55       38.56      1.12 o
   4  11   5        6.40        5.33      0.56 o
   5  11   5      139.46      130.29      3.90 o
   6  11   5        0.72        2.27      0.86 o
  -5  12   5       39.87       40.87      0.84 o
  -4  12   5      126.72      123.27      1.37 o
  -3  12   5      424.47      411.46      3.46 o
  -2  12   5      450.84      467.00      4.24 o
  -1  12   5      201.22      209.37      2.62 o
   0  12   5       17.04       19.09      0.77 o
   1  12   5      203.55      215.42      3.22 o
   2  12   5      449.68      477.82      6.69 o
   3  12   5      424.60      406.14      7.38 o
   4  12   5      127.40      127.02      3.21 o
   5  12   5       39.05       38.64      1.23 o
  -4  13   5       75.15       72.02      1.09 o
  -3  13   5       19.91       22.68      0.58 o
  -2  13   5       33.44       29.36      0.73 o
  -1  13   5      146.14      132.32      1.86 o
   0  13   5      293.87      275.40      3.31 o
   1  13   5      145.17      130.70      2.00 o
   2  13   5       33.10       28.13      1.07 o
   3  13   5       20.25       20.90      1.27 o
   4  13   5       76.06       74.91      2.13 o
   5  13   5       46.46       48.83      2.52 o
  -4  14   5      165.13      179.98      6.45 o
  -3  14   5        4.16        6.10      0.40 o
  -2  14   5      790.18      805.86      8.50 o
  -1  14   5       65.46       62.56      1.12 o
   0  14   5      427.72      443.45      4.99 o
   1  14   5       63.00       59.92      1.30 o
   2  14   5      784.49      793.39     11.34 o
   3  14   5        4.15        7.29      0.75 o
   4  14   5      163.13      168.27      4.26 o
  -3  15   5      162.87      163.45      6.27 o
  -2  15   5       93.91       89.26      1.99 o
  -1  15   5       25.20       27.13      0.82 o
   0  15   5      285.89      277.33      3.43 o
   1  15   5       24.32       27.32      0.85 o
   2  15   5       94.75       90.21      1.88 o
   3  15   5      162.42      155.84      5.47 o
  -2  16   5       85.60       87.90      3.87 o
  -1  16   5       22.04       28.57      1.56 o
   0  16   5       83.30      100.53      3.13 o
   1  16   5       22.91       30.16      1.57 o
   0   0   6        4.28        6.68      0.60 o
   1   0   6       57.55       64.15      1.52 o
   2   0   6      157.01      199.60      2.65 o
   3   0   6       15.09       20.39      0.66 o
   4   0   6       96.52      103.57      1.42 o
   5   0   6      712.26      698.58      7.25 o
   6   0   6        3.08        1.98      0.57 o
   7   0   6        0.11        0.80      0.44 o
  -7   1   6       75.32       70.74      1.83 o
  -6   1   6      439.48      464.73      6.11 o
  -5   1   6      610.56      600.09      8.19 o
  -4   1   6       72.20       68.03      1.10 o
  -3   1   6     1013.94     1099.15     14.43 o
  -2   1   6     1060.33     1108.58     14.34 o
  -1   1   6       35.91       42.70      0.97 o
   0   1   6     1331.31     1329.04     17.58 o
   1   1   6       36.57       42.10      0.92 o
   2   1   6     1049.88     1081.55     13.50 o
   3   1   6     1013.17     1099.94     14.54 o
   4   1   6       72.40       67.56      1.03 o
   5   1   6      612.97      602.73      5.63 o
   6   1   6      437.91      460.20      6.65 o
   7   1   6       74.57       70.61      1.70 o
  -7   2   6       52.70       60.93      1.55 o
  -6   2   6      669.05      703.06      8.45 o
  -5   2   6      194.72      197.14      2.47 o
  -4   2   6     1127.12     1082.60      9.14 o
  -3   2   6     1654.95     1829.48     20.44 o
  -2   2   6     1552.43     1506.49     18.50 o
  -1   2   6      248.97      259.95      3.81 o
   0   2   6      292.82      293.27      4.30 o
   1   2   6      245.15      263.97      3.58 o
   2   2   6     1556.45     1515.18     17.69 o
   3   2   6     1660.14     1817.34     22.20 o
   4   2   6     1139.06     1112.05     11.02 o
   5   2   6      193.85      196.05      2.55 o
   6   2   6      669.03      703.45      9.46 o
   7   2   6       51.26       55.14      1.34 o
  -7   3   6      267.29      269.78      6.27 o
  -6   3   6      177.37      185.23      2.54 o
  -5   3   6      513.72      535.84      5.52 o
  -4   3   6       86.10      109.67      1.36 o
  -3   3   6     1488.32     1459.68     17.04 o
  -2   3   6      139.78      129.71      1.89 o
  -1   3   6      759.26      758.38      9.22 o
   0   3   6      568.78      596.65     11.06 o
   1   3   6      753.85      762.68      9.67 o
   2   3   6      141.98      133.56      1.94 o
   3   3   6     1481.58     1474.21     16.30 o
   4   3   6       84.52      105.69      1.40 o
   5   3   6      512.60      528.97      5.56 o
   6   3   6      176.51      182.59      2.63 o
   7   3   6      266.43      265.19      3.37 o
  -7   4   6      219.42      219.41      3.43 o
  -6   4   6       59.27       58.34      1.18 o
  -5   4   6      426.14      429.75      4.65 o
  -4   4   6     1505.69     1492.20     12.74 o
  -3   4   6      340.19      339.67      3.75 o
  -2   4   6     1186.23     1291.06     16.97 o
  -1   4   6      352.99      334.88      4.77 o
   0   4   6      983.48      973.85     12.22 o
   1   4   6      358.34      330.42      4.20 o
   2   4   6     1177.24     1299.29     14.30 o
   3   4   6      336.80      345.69      3.40 o
   4   4   6     1512.37     1510.37     12.99 o
   5   4   6      424.35      419.48      4.04 o
   6   4   6       59.44       57.57      1.18 o
   7   4   6      218.87      218.18      2.99 o
  -7   5   6       31.25       34.96      1.36 o
  -6   5   6       34.34       34.03      0.93 o
  -5   5   6      767.47      773.52      7.52 o
  -4   5   6      515.13      523.70      4.79 o
  -3   5   6       74.88       90.63      1.23 o
  -2   5   6      324.63      342.81      5.07 o
  -1   5   6     1084.75     1158.00     16.37 o
   0   5   6      909.44      922.02     11.33 o
   1   5   6     1077.21     1137.46     13.63 o
   2   5   6      323.47      344.40      3.51 o
   3   5   6       77.06       91.84      1.06 o
   4   5   6      515.91      524.61      4.86 o
   5   5   6      766.09      766.69      7.20 o
   6   5   6       34.36       34.30      0.81 o
   7   5   6       30.79       34.69      1.03 o
  -7   6   6      100.89      106.02      4.18 o
  -6   6   6      164.71      186.71      2.71 o
  -5   6   6      160.74      165.71      2.16 o
  -4   6   6     1308.59     1282.03     10.19 o
  -3   6   6      149.98      143.95      1.54 o
  -2   6   6     2077.13     2206.71     24.68 o
  -1   6   6      434.58      492.15      6.92 o
   0   6   6      446.62      397.09      5.22 o
   1   6   6      432.89      496.00      7.29 o
   2   6   6     2091.37     2281.82     19.23 o
   3   6   6      149.12      143.88      1.42 o
   4   6   6     1305.64     1289.07     10.71 o
   5   6   6      159.94      161.30      2.06 o
   6   6   6      164.79      184.12      2.50 o
   7   6   6       98.45       97.54      4.24 o
  -7   7   6       72.08       76.57      2.03 o
  -6   7   6       51.14       49.34      1.10 o
  -5   7   6        3.92        5.10      0.52 o
  -4   7   6      229.51      227.53      2.40 o
  -3   7   6      823.89      800.63      6.36 o
  -2   7   6      256.19      254.40      2.48 o
  -1   7   6       71.82       61.69      0.85 o
   0   7   6      275.95      266.56      3.92 o
   1   7   6       70.67       63.23      1.36 o
   2   7   6      252.61      246.67      2.46 o
   3   7   6      823.97      820.49      7.49 o
   4   7   6      230.48      223.81      2.37 o
   5   7   6        3.82        4.23      0.53 o
   6   7   6       48.93       47.23      1.31 o
   7   7   6       73.03       84.52      3.44 o
  -6   8   6      153.42      155.67      2.08 o
  -5   8   6      373.13      371.40      4.30 o
  -4   8   6       75.51       81.12      1.16 o
  -3   8   6       27.23       38.98      1.24 o
  -2   8   6       91.14       98.94      1.11 o
  -1   8   6      115.50      126.55      1.27 o
   0   8   6       79.38       76.56      1.12 o
   1   8   6      119.74      128.68      1.78 o
   2   8   6       93.36      100.07      1.41 o
   3   8   6       28.11       36.21      0.81 o
   4   8   6       75.75       79.41      1.82 o
   5   8   6      377.76      374.85      4.78 o
   6   8   6      155.00      158.79      2.87 o
  -6   9   6      341.82      334.48      3.57 o
  -5   9   6      204.53      203.09      2.39 o
  -4   9   6      258.89      267.39      2.67 o
  -3   9   6      574.73      536.66      4.47 o
  -2   9   6       49.97       50.36      0.70 o
  -1   9   6       72.82       80.23      0.99 o
   0   9   6      577.33      592.10      5.89 o
   1   9   6       71.51       79.05      1.35 o
   2   9   6       50.07       50.41      1.02 o
   3   9   6      574.99      529.19      6.39 o
   4   9   6      256.67      266.91      3.89 o
   5   9   6      206.95      209.69      4.36 o
   6   9   6      342.64      337.46      9.12 o
  -6  10   6      165.11      174.53      2.44 o
  -5  10   6      220.27      224.98      2.49 o
  -4  10   6      300.35      293.81      2.84 o
  -3  10   6      474.61      494.08      4.23 o
  -2  10   6      159.56      158.23      1.50 o
  -1  10   6      440.07      439.54      4.06 o
   0  10   6        1.32        1.89      0.30 o
   1  10   6      433.48      431.31      5.21 o
   2  10   6      157.81      152.21      2.34 o
   3  10   6      474.72      486.24      8.49 o
   4  10   6      296.55      289.75      4.12 o
   5  10   6      221.21      223.90      5.12 o
  -5  11   6        4.67        5.78      0.39 o
  -4  11   6       46.59       51.09      0.82 o
  -3  11   6      189.78      191.25      1.97 o
  -2  11   6       24.54       20.01      0.73 o
  -1  11   6       23.58       22.42      1.11 o
   0  11   6       74.56       59.70      1.21 o
   1  11   6       24.42       21.30      0.83 o
   2  11   6       24.68       18.01      1.20 o
   3  11   6      190.50      189.23      3.31 o
   4  11   6       46.96       50.96      2.29 o
   5  11   6        5.05        7.43      1.47 o
  -5  12   6       38.92       40.68      1.51 o
  -4  12   6      217.47      201.64      2.31 o
  -3  12   6      520.96      530.08      4.82 o
  -2  12   6       97.70      100.15      1.48 o
  -1  12   6       50.46       41.91      0.96 o
   0  12   6      158.04      164.96      2.51 o
   1  12   6       50.81       40.19      1.18 o
   2  12   6       94.48       98.18      2.26 o
   3  12   6      523.06      517.38      9.17 o
   4  12   6      217.58      199.88      4.50 o
   5  12   6       36.00       39.38      1.75 o
  -4  13   6       21.62       26.63      0.76 o
  -3  13   6      555.43      533.42      5.46 o
  -2  13   6       87.80       85.56      1.34 o
  -1  13   6      182.83      188.09      2.73 o
   0  13   6       38.45       31.37      1.17 o
   1  13   6      185.33      188.26      2.90 o
   2  13   6       88.13       91.05      2.02 o
   3  13   6      557.33      540.11     12.64 o
   4  13   6       21.73       26.66      1.24 o
  -3  14   6      136.00      130.90      1.93 o
  -2  14   6      199.24      205.26      2.94 o
  -1  14   6      266.31      253.87      3.30 o
   0  14   6        5.60        6.39      0.50 o
   1  14   6      268.72      257.10      3.17 o
   2  14   6      203.24      214.19      4.44 o
   3  14   6      135.53      133.67      3.07 o
   4  14   6      227.49      217.51      7.31 o
  -3  15   6       38.57       36.67      2.33 o
  -2  15   6      126.63      128.56      2.47 o
  -1  15   6       60.27       62.60      1.21 o
   0  15   6        8.63        8.32      0.57 o
   1  15   6       60.62       63.45      1.39 o
   2  15   6      125.43      123.55      2.78 o
   3  15   6       37.95       35.42      1.25 o
  -1  16   6      171.40      173.41      6.33 o
   0  16   6       61.78       55.68      3.07 o
   1  16   6      169.63      166.89      5.28 o
   2   0   7      285.77      275.52      4.37 o
   3   0   7      312.94      314.81      3.83 o
   4   0   7      537.02      581.24      6.25 o
   5   0   7     3104.57     3129.15     34.30 o
   6   0   7        1.24        3.71      0.54 o
   7   0   7       85.61       90.58      1.75 o
  -7   1   7       88.99       91.98      1.88 o
  -6   1   7      210.57      200.61      3.03 o
  -5   1   7      241.93      242.02      3.09 o
  -4   1   7      112.25      118.88      1.56 o
  -3   1   7      328.00      352.95      4.20 o
  -2   1   7     1480.90     1521.63     24.55 o
  -1   1   7      808.76      800.51     14.24 o
   0   1   7      450.85      457.81      6.77 o
   1   1   7      810.24      796.56     11.61 o
   2   1   7     1480.56     1530.42     18.82 o
   3   1   7      326.92      344.71      4.93 o
   4   1   7      113.44      121.21      2.11 o
   5   1   7      238.46      244.85      2.72 o
   6   1   7      210.76      202.04      3.36 o
   7   1   7       89.32       90.77      1.62 o
  -7   2   7       25.27       27.15      1.05 o
  -6   2   7      162.86      160.89      2.78 o
  -5   2   7     1010.36     1013.06     11.11 o
  -4   2   7      170.50      181.57      2.04 o
  -3   2   7      134.44      148.03      2.01 o
  -2   2   7     2781.54     2857.44     46.86 o
  -1   2   7      114.09      130.49      2.28 o
   0   2   7      149.63      149.60      2.34 o
   1   2   7      115.30      131.52      2.15 o
   2   2   7     2776.24     2818.70     32.41 o
   3   2   7      136.18      146.87      1.74 o
   4   2   7      168.28      179.95      2.01 o
   5   2   7     1008.18     1006.27     12.24 o
   6   2   7      162.72      158.76      2.68 o
   7   2   7       24.82       28.32      0.92 o
  -7   3   7       35.96       36.08      1.06 o
  -6   3   7      697.72      702.02      9.33 o
  -5   3   7      164.28      169.31      2.24 o
  -4   3   7       65.36       63.96      0.99 o
  -3   3   7     1332.15     1322.41     13.33 o
  -2   3   7     1384.67     1431.99     19.03 o
  -1   3   7     1571.10     1663.31     20.82 o
   0   3   7      258.20      259.07      3.53 o
   1   3   7     1577.54     1668.33     19.41 o
   2   3   7     1386.89     1431.24     15.78 o
   3   3   7     1337.05     1365.60     12.37 o
   4   3   7       62.85       61.20      0.97 o
   5   3   7      166.31      173.19      2.30 o
   6   3   7      697.73      695.99     10.19 o
   7   3   7       35.70       34.18      0.89 o
  -7   4   7       41.40       39.42      1.34 o
  -6   4   7      497.50      500.04      6.10 o
  -5   4   7      132.22      131.87      1.78 o
  -4   4   7      376.95      389.08      3.68 o
  -3   4   7        2.17        7.30      0.38 o
  -2   4   7     1777.09     1699.40     21.10 o
  -1   4   7      144.55      158.88      2.34 o
   0   4   7       23.78       21.55      0.79 o
   1   4   7      145.24      157.87      2.19 o
   2   4   7     1786.51     1715.79     15.00 o
   3   4   7        2.04        6.70      0.32 o
   4   4   7      377.37      381.53      3.71 o
   5   4   7      131.83      129.82      1.59 o
   6   4   7      494.50      489.73      5.88 o
   7   4   7       40.95       37.15      1.06 o
  -7   5   7       40.71       37.90      2.09 o
  -6   5   7      118.27      118.84      1.89 o
  -5   5   7      312.37      322.00      3.37 o
  -4   5   7      250.07      248.12      2.45 o
  -3   5   7       56.29       51.54      0.88 o
  -2   5   7      267.38      254.05      3.29 o
  -1   5   7      151.28      143.53      1.93 o
   0   5   7      465.88      514.90      6.40 o
   1   5   7      146.71      133.38      1.98 o
   2   5   7      269.06      257.67      2.34 o
   3   5   7       56.91       51.24      0.70 o
   4   5   7      249.81      243.01      2.62 o
   5   5   7      312.60      325.39      3.63 o
   6   5   7      117.45      115.34      1.67 o
   7   5   7       40.11       37.28      1.22 o
  -7   6   7       52.76       57.18      2.12 o
  -6   6   7       22.30       18.62      0.75 o
  -5   6   7       32.04       35.66      0.96 o
  -4   6   7     1260.66     1277.05     11.57 o
  -3   6   7       45.10       45.97      0.81 o
  -2   6   7      489.76      496.11      4.66 o
  -1   6   7      149.80      134.17      1.75 o
   0   6   7     1309.94     1233.88     13.82 o
   1   6   7      150.39      135.90      2.28 o
   2   6   7      488.74      491.73      4.00 o
   3   6   7       44.78       45.55      0.65 o
   4   6   7     1260.29     1264.76     10.23 o
   5   6   7       32.33       35.85      0.84 o
   6   6   7       21.12       16.92      0.66 o
   7   6   7       53.03       56.88      2.83 o
  -6   7   7      234.14      244.05      3.35 o
  -5   7   7      488.70      508.11      5.86 o
  -4   7   7      492.40      482.82      5.13 o
  -3   7   7      146.69      143.86      1.61 o
  -2   7   7       45.66       57.73      1.00 o
  -1   7   7       51.68       47.11      0.84 o
   0   7   7      848.56      788.56      9.81 o
   1   7   7       53.53       49.75      0.90 o
   2   7   7       44.19       55.70      0.92 o
   3   7   7      145.31      144.47      1.72 o
   4   7   7      495.94      473.82      4.72 o
   5   7   7      489.41      496.88      6.27 o
   6   7   7      236.71      246.35      4.23 o
  -6   8   7        5.84        4.17      0.40 o
  -5   8   7      466.34      463.51      5.37 o
  -4   8   7      346.49      329.61      3.29 o
  -3   8   7      120.05      122.97      1.49 o
  -2   8   7        3.48        3.52      0.28 o
  -1   8   7        1.37        1.91      0.22 o
   0   8   7      945.27      951.72      9.30 o
   1   8   7        1.33        2.48      0.38 o
   2   8   7        3.36        4.18      0.48 o
   3   8   7      118.62      121.67      1.75 o
   4   8   7      346.18      337.76      4.91 o
   5   8   7      467.03      465.45      8.48 o
   6   8   7        5.30        5.73      0.82 o
  -6   9   7      222.60      236.68      2.87 o
  -5   9   7       14.88       14.86      0.59 o
  -4   9   7      535.42      551.59      4.70 o
  -3   9   7      238.63      227.87      2.31 o
  -2   9   7        7.55        6.73      0.29 o
  -1   9   7      281.05      279.59      2.63 o
   0   9   7       33.91       43.36      0.92 o
   1   9   7      282.42      279.56      3.85 o
   2   9   7        7.43        7.10      0.44 o
   3   9   7      238.30      227.37      4.14 o
   4   9   7      535.73      552.01      7.23 o
   5   9   7       14.67       15.20      0.97 o
   6   9   7      224.79      237.78      7.80 o
  -6  10   7      144.80      140.27      2.89 o
  -5  10   7      113.54      102.74      1.41 o
  -4  10   7       51.98       44.59      0.78 o
  -3  10   7      511.62      507.35      4.51 o
  -2  10   7        7.61        8.17      0.40 o
  -1  10   7      557.73      555.89      5.13 o
   0  10   7     1525.21     1548.93     15.64 o
   1  10   7      552.80      542.81      6.42 o
   2  10   7        7.37        9.80      1.56 o
   3  10   7      514.92      497.27      7.91 o
   4  10   7       52.48       43.47      1.48 o
   5  10   7      112.37      104.35      3.00 o
  -5  11   7       29.03       26.53      0.69 o
  -4  11   7      381.49      358.98      3.36 o
  -3  11   7      231.58      231.94      2.52 o
  -2  11   7      542.36      564.37      5.59 o
  -1  11   7      147.24      147.26      1.94 o
   0  11   7       37.40       42.83      0.98 o
   1  11   7      147.12      144.03      2.28 o
   2  11   7      540.46      562.96      8.51 o
   3  11   7      228.86      228.04      5.28 o
   4  11   7      381.70      355.18      6.77 o
  -5  12   7      126.66      131.09      4.18 o
  -4  12   7        0.56        1.86      0.29 o
  -3  12   7      150.97      154.19      1.82 o
  -2  12   7       73.45       80.71      1.81 o
  -1  12   7      206.24      182.81      2.68 o
   0  12   7       99.30      114.01      1.95 o
   1  12   7      203.89      175.77      2.85 o
   2  12   7       72.96       76.58      1.96 o
   3  12   7      152.11      153.01      4.60 o
   4  12   7        0.66        1.47      1.11 o
  -4  13   7        3.10        3.93      0.45 o
  -3  13   7        9.41       10.17      0.47 o
  -2  13   7       43.87       42.95      0.87 o
  -1  13   7      132.35      135.94      2.23 o
   0  13   7      407.33      372.44      5.03 o
   1  13   7      132.38      134.82      2.26 o
   2  13   7       42.95       41.94      1.49 o
   3  13   7        8.61       11.61      0.96 o
   4  13   7        2.83        3.51      0.75 o
  -3  14   7      157.66      155.48      3.31 o
  -2  14   7      476.68      491.20      6.05 o
  -1  14   7       35.48       34.52      0.89 o
   0  14   7      454.29      437.72      6.02 o
   1  14   7       35.30       34.96      1.15 o
   2  14   7      476.66      490.58     10.17 o
   3  14   7      155.60      149.91      3.36 o
  -2  15   7       22.43       31.21      1.27 o
  -1  15   7      239.65      228.97      4.06 o
   0  15   7        1.18        1.16      0.36 o
   1  15   7      237.13      233.76      4.02 o
   2  15   7       23.20       31.47      1.28 o
   0  16   7        2.77        0.92      0.92 o
   0   0   8     3006.68     3124.92     58.11 o
   1   0   8      620.58      683.75     10.12 o
   2   0   8     1557.57     1543.09     20.07 o
   3   0   8        7.99        9.13      0.46 o
   4   0   8      114.28       95.55      1.43 o
   5   0   8      308.75      309.99      3.42 o
   6   0   8        0.44        1.19      0.47 o
   7   0   8       79.08       73.02      1.36 o
  -7   1   8       11.42       13.33      0.62 o
  -6   1   8      385.30      368.41      4.91 o
  -5   1   8      106.14      107.78      1.80 o
  -4   1   8      616.22      634.18      6.78 o
  -3   1   8      200.81      196.89      2.44 o
  -2   1   8     1767.01     1898.51     21.40 o
  -1   1   8      382.37      371.72      6.20 o
   0   1   8      227.78      266.94      4.57 o
   1   1   8      380.06      375.03      5.69 o
   2   1   8     1763.46     1846.50     21.16 o
   3   1   8      199.55      197.12      2.65 o
   4   1   8      614.75      632.45      7.19 o
   5   1   8      106.88      107.42      1.75 o
   6   1   8      388.65      375.66      5.41 o
   7   1   8       11.42       13.31      0.63 o
  -7   2   8        6.46        8.19      0.63 o
  -6   2   8      387.11      376.71      5.74 o
  -5   2   8      136.08      136.17      2.82 o
  -4   2   8      504.72      502.92      5.06 o
  -3   2   8      192.81      224.05      2.93 o
  -2   2   8      255.02      285.12      3.82 o
  -1   2   8      399.93      434.20      6.54 o
   0   2   8       25.68       28.25      1.34 o
   1   2   8      400.65      425.45      6.95 o
   2   2   8      253.49      279.21      3.30 o
   3   2   8      193.46      222.86      2.20 o
   4   2   8      499.96      492.42      4.85 o
   5   2   8      134.90      135.08      2.18 o
   6   2   8      386.40      376.52      5.31 o
   7   2   8        6.08        6.86      0.51 o
  -7   3   8      250.97      242.03     10.32 o
  -6   3   8      154.30      148.57      3.03 o
  -5   3   8      308.76      299.49      3.69 o
  -4   3   8      331.78      318.24      3.17 o
  -3   3   8      374.23      372.58      3.43 o
  -2   3   8      229.57      220.58      2.92 o
  -1   3   8       75.77       76.45      1.37 o
   0   3   8     1060.16     1078.46     13.20 o
   1   3   8       76.31       75.68      1.29 o
   2   3   8      231.70      224.31      2.68 o
   3   3   8      380.59      381.54      3.73 o
   4   3   8      329.48      317.04      3.08 o
   5   3   8      310.35      303.60      3.51 o
   6   3   8      154.82      147.14      2.38 o
   7   3   8      248.97      229.95      3.33 o
  -7   4   8       64.20       71.68      2.89 o
  -6   4   8        0.84        0.74      0.42 o
  -5   4   8      352.21      389.58      4.50 o
  -4   4   8      325.74      341.93      3.54 o
  -3   4   8      111.14      114.56      1.40 o
  -2   4   8      264.71      260.59      4.15 o
  -1   4   8      341.54      320.37      3.84 o
   0   4   8      467.26      458.75      6.25 o
   1   4   8      344.34      315.54      3.49 o
   2   4   8      264.47      264.20      2.42 o
   3   4   8      114.67      120.53      1.37 o
   4   4   8      324.18      342.42      3.40 o
   5   4   8      352.83      388.10      4.07 o
   6   4   8        0.90        0.90      0.33 o
   7   4   8       65.76       71.05      1.59 o
  -6   5   8       66.08       59.49      1.34 o
  -5   5   8     1268.18     1287.46     12.67 o
  -4   5   8       52.86       51.62      0.96 o
  -3   5   8      152.21      165.01      1.97 o
  -2   5   8      283.06      284.86      2.86 o
  -1   5   8     1446.34     1510.78     16.01 o
   0   5   8       14.02       12.29      0.42 o
   1   5   8     1449.97     1508.67     13.69 o
   2   5   8      282.21      286.51      2.56 o
   3   5   8      153.08      162.65      1.50 o
   4   5   8       51.87       49.69      0.83 o
   5   5   8     1271.74     1291.89     11.52 o
   6   5   8       64.84       59.14      1.02 o
   7   5   8        9.11        8.97      1.29 o
  -6   6   8       20.44       19.65      0.70 o
  -5   6   8       14.12       14.20      0.90 o
  -4   6   8      101.09      104.21      1.53 o
  -3   6   8       92.93       86.54      1.23 o
  -2   6   8      261.63      271.47      2.77 o
  -1   6   8      676.20      688.42      5.87 o
   0   6   8      150.47      153.07      1.86 o
   1   6   8      674.90      693.94      7.93 o
   2   6   8      261.06      273.40      2.76 o
   3   6   8       91.83       87.05      1.04 o
   4   6   8      100.54      102.74      1.25 o
   5   6   8       13.64       13.24      0.50 o
   6   6   8       19.71       19.14      0.80 o
  -6   7   8        0.40        0.40      0.35 o
  -5   7   8      216.90      227.90      2.99 o
  -4   7   8      189.36      189.19      2.49 o
  -3   7   8      192.86      186.99      2.18 o
  -2   7   8       27.55       26.95      0.81 o
  -1   7   8       63.97       66.79      0.83 o
   0   7   8       28.74       34.37      0.67 o
   1   7   8       64.04       67.27      1.17 o
   2   7   8       28.51       28.29      0.74 o
   3   7   8      193.90      189.05      2.32 o
   4   7   8      187.64      179.70      2.59 o
   5   7   8      214.64      220.95      3.80 o
   6   7   8        0.34        1.23      0.98 o
  -6   8   8       81.93       72.89      1.29 o
  -5   8   8       76.34       76.05      1.61 o
  -4   8   8       23.76       27.77      0.94 o
  -3   8   8       91.53       84.10      1.30 o
  -2   8   8      217.27      219.85      2.21 o
  -1   8   8       21.35       22.00      0.90 o
   0   8   8       30.28       37.23      0.85 o
   1   8   8       20.87       23.40      1.13 o
   2   8   8      214.26      220.27      3.01 o
   3   8   8       89.94       79.51      1.60 o
   4   8   8       23.27       25.54      1.01 o
   5   8   8       74.33       69.84      3.81 o
   6   8   8       81.94       75.31      3.38 o
  -6   9   8      252.35      282.74      4.53 o
  -5   9   8       68.56       68.16      1.11 o
  -4   9   8      501.13      485.11      4.59 o
  -3   9   8      254.67      275.27      2.65 o
  -2   9   8      117.69      131.43      1.40 o
  -1   9   8      437.26      459.26      4.95 o
   0   9   8      228.04      231.00      3.06 o
   1   9   8      431.95      449.79      6.72 o
   2   9   8      117.39      129.09      2.00 o
   3   9   8      255.66      277.06      3.85 o
   4   9   8      500.51      482.96      8.63 o
   5   9   8       69.72       63.27      3.38 o
   6   9   8      252.57      279.98      8.97 o
  -5  10   8       82.87       84.31      1.22 o
  -4  10   8      115.56      124.16      1.53 o
  -3  10   8      393.02      420.58      3.76 o
  -2  10   8      328.79      321.57      3.37 o
  -1  10   8      329.83      326.66      3.50 o
   0  10   8       55.30       62.56      1.22 o
   1  10   8      332.89      328.52      5.40 o
   2  10   8      326.98      316.84      5.31 o
   3  10   8      391.67      419.51      7.25 o
   4  10   8      115.78      128.85      2.98 o
   5  10   8       82.54       85.21      2.83 o
  -5  11   8       15.88       17.68      0.79 o
  -4  11   8        2.70        4.53      0.41 o
  -3  11   8       49.04       46.94      0.93 o
  -2  11   8      348.61      324.55      3.90 o
  -1  11   8       64.35       64.53      1.23 o
   0  11   8        0.03        3.35      0.51 o
   1  11   8       64.53       62.67      1.55 o
   2  11   8      350.31      335.22      6.05 o
   3  11   8       49.20       47.65      2.10 o
   4  11   8        2.62        6.46      0.87 o
  -4  12   8      178.42      188.96      2.77 o
  -3  12   8      106.59      101.64      1.61 o
  -2  12   8      111.36       93.03      1.55 o
  -1  12   8      158.56      139.52      2.38 o
   0  12   8      212.80      248.20      3.68 o
   1  12   8      157.62      137.17      2.59 o
   2  12   8      109.60       90.53      4.05 o
   3  12   8      105.05       90.79      4.79 o
   4  12   8      178.32      184.46      7.31 o
  -4  13   8       57.70       62.72      2.64 o
  -3  13   8       53.31       63.91      1.10 o
  -2  13   8       17.72       19.58      0.85 o
  -1  13   8       61.73       55.51      1.37 o
   0  13   8      218.22      235.12      5.54 o
   1  13   8       61.68       55.14      2.46 o
   2  13   8       17.81       19.76      1.10 o
   3  13   8       53.17       64.70      1.96 o
  -3  14   8       19.53       19.04      1.35 o
  -2  14   8       67.42       61.24      1.38 o
  -1  14   8       10.38        9.86      0.64 o
   0  14   8        4.38        5.04      0.57 o
   1  14   8       10.39        8.45      0.65 o
   2  14   8       66.00       59.91      1.60 o
   3  14   8       18.46       20.98      1.19 o
  -2  15   8       37.56       39.25      2.27 o
  -1  15   8       62.01       64.39      2.05 o
   0  15   8        3.30        1.68      0.41 o
   1  15   8       61.95       61.38      1.91 o
   2  15   8       37.91       39.01      1.90 o
   1   0   9      334.20      321.79      4.67 o
   2   0   9      382.00      423.07      5.16 o
   3   0   9       35.84       38.77      0.85 o
   4   0   9      998.16      968.05      9.95 o
   5   0   9      247.08      226.12      3.24 o
   6   0   9        2.45        3.56      0.55 o
   7   0   9       66.13       80.02      1.46 o
  -7   1   9       45.02       45.77      1.15 o
  -6   1   9      264.09      264.72      4.00 o
  -5   1   9      144.92      140.52      2.34 o
  -4   1   9      335.11      347.37      4.00 o
  -3   1   9      152.31      131.74      1.65 o
  -2   1   9      568.88      536.12      6.81 o
  -1   1   9      112.91      106.10      1.88 o
   0   1   9      710.62      771.55     12.30 o
   1   1   9      114.27      101.14      1.73 o
   2   1   9      567.39      527.70      5.41 o
   3   1   9      153.81      135.28      1.75 o
   4   1   9      336.69      352.60      4.09 o
   5   1   9      142.89      142.93      2.33 o
   6   1   9      261.54      270.08      3.98 o
   7   1   9       45.24       44.87      1.01 o
  -7   2   9      194.76      194.03      3.43 o
  -6   2   9       20.31       19.35      1.05 o
  -5   2   9      801.06      792.23     10.38 o
  -4   2   9       42.14       45.30      0.95 o
  -3   2   9        9.96       15.17      0.55 o
  -2   2   9      337.04      345.49      6.47 o
  -1   2   9      273.86      294.34      4.60 o
   0   2   9       20.47       21.16      0.69 o
   1   2   9      274.01      305.58      3.82 o
   2   2   9      338.72      349.92      3.69 o
   3   2   9       10.18       15.54      0.53 o
   4   2   9       42.63       45.91      0.86 o
   5   2   9      801.26      769.83      8.01 o
   6   2   9       20.21       20.31      0.79 o
   7   2   9      198.00      190.76      3.37 o
  -7   3   9       46.85       49.39      2.40 o
  -6   3   9      219.14      226.50      4.16 o
  -5   3   9       24.85       28.44      0.97 o
  -4   3   9       84.66       81.46      1.23 o
  -3   3   9      888.61      887.07      7.52 o
  -2   3   9       22.51       21.52      0.59 o
  -1   3   9       65.38       57.89      1.05 o
   0   3   9      155.56      173.13      2.53 o
   1   3   9       64.83       63.96      1.18 o
   2   3   9       22.26       20.17      0.53 o
   3   3   9      888.86      915.58      8.63 o
   4   3   9       84.81       84.46      1.21 o
   5   3   9       25.47       27.96      0.88 o
   6   3   9      219.44      220.46      3.15 o
   7   3   9       46.65       50.04      1.68 o
  -6   4   9       75.75       78.01      1.73 o
  -5   4   9      284.03      285.61      3.46 o
  -4   4   9      334.96      312.75      3.30 o
  -3   4   9      372.32      390.24      4.01 o
  -2   4   9      153.10      156.77      1.73 o
  -1   4   9      669.73      645.03      7.15 o
   0   4   9      585.81      575.36      5.48 o
   1   4   9      670.20      648.61      5.96 o
   2   4   9      151.95      158.00      1.65 o
   3   4   9      373.95      392.10      3.63 o
   4   4   9      335.53      313.00      3.56 o
   5   4   9      283.13      286.70      3.02 o
   6   4   9       75.94       77.57      1.26 o
   7   4   9       35.37       38.33      2.27 o
  -6   5   9      133.24      127.89      2.13 o
  -5   5   9       75.99       72.63      1.29 o
  -4   5   9      335.81      337.38      4.61 o
  -3   5   9      248.70      254.29      2.69 o
  -2   5   9       30.83       24.98      0.69 o
  -1   5   9      347.78      364.10      3.21 o
   0   5   9      659.15      671.21      5.82 o
   1   5   9      343.25      359.37      3.26 o
   2   5   9       28.84       24.13      0.82 o
   3   5   9      247.56      257.12      2.42 o
   4   5   9      338.59      337.25      3.33 o
   5   5   9       76.08       73.47      1.23 o
   6   5   9      135.37      129.74      1.78 o
  -6   6   9       43.80       47.21      1.09 o
  -5   6   9       57.64       62.90      1.31 o
  -4   6   9      231.99      231.42      2.78 o
  -3   6   9      160.21      166.31      1.93 o
  -2   6   9      187.19      185.92      2.07 o
  -1   6   9      683.21      675.26      5.70 o
   0   6   9      688.33      724.39      5.94 o
   1   6   9      681.38      673.15      5.67 o
   2   6   9      187.74      187.77      2.11 o
   3   6   9      160.42      165.25      1.86 o
   4   6   9      232.43      227.31      2.49 o
   5   6   9       56.22       57.62      1.35 o
   6   6   9       44.66       45.62      1.65 o
  -6   7   9        5.78        3.89      0.47 o
  -5   7   9       44.15       41.88      0.99 o
  -4   7   9      150.99      140.12      2.01 o
  -3   7   9      943.97      947.21      8.91 o
  -2   7   9      109.12      111.60      1.40 o
  -1   7   9       50.02       46.09      0.76 o
   0   7   9       91.96       82.31      1.17 o
   1   7   9       51.51       45.54      0.93 o
   2   7   9      111.63      114.94      1.88 o
   3   7   9      942.10      930.71     11.19 o
   4   7   9      152.56      139.54      2.59 o
   5   7   9       41.85       42.49      1.75 o
   6   7   9        6.03        4.07      1.47 o
  -6   8   9       26.11       24.95      0.82 o
  -5   8   9       33.17       26.67      0.71 o
  -4   8   9      366.30      357.04      3.71 o
  -3   8   9     1226.80     1192.80     12.08 o
  -2   8   9       40.14       44.52      0.76 o
  -1   8   9      709.64      714.54      6.34 o
   0   8   9      283.38      297.21      3.57 o
   1   8   9      700.82      710.05      8.11 o
   2   8   9       40.23       45.50      1.32 o
   3   8   9     1228.75     1196.55     14.06 o
   4   8   9      368.19      354.93      5.10 o
   5   8   9       32.10       26.78      2.21 o
   6   8   9       25.70       26.41      1.78 o
  -5   9   9       60.77       65.77      1.18 o
  -4   9   9      996.12     1003.04      9.35 o
  -3   9   9       98.21      101.30      1.38 o
  -2   9   9      100.32       96.84      1.34 o
  -1   9   9      211.64      210.12      2.57 o
   0   9   9       45.43       48.51      1.03 o
   1   9   9      212.70      211.97      3.12 o
   2   9   9      102.36       96.69      2.52 o
   3   9   9       98.21       99.74      1.92 o
   4   9   9      988.47      985.26     17.55 o
   5   9   9       61.29       67.24      2.25 o
  -5  10   9       41.39       46.73      1.00 o
  -4  10   9      254.33      262.64      2.54 o
  -3  10   9      256.78      259.69      2.91 o
  -2  10   9       79.05       69.43      1.18 o
  -1  10   9       56.26       48.54      1.03 o
   0  10   9      144.26      142.53      2.33 o
   1  10   9       56.39       51.71      1.57 o
   2  10   9       78.17       71.89      2.09 o
   3  10   9      256.22      253.48      4.40 o
   4  10   9      253.62      260.36      7.71 o
   5  10   9       41.79       48.71      2.40 o
  -4  11   9       43.46       36.18      0.83 o
  -3  11   9       31.81       40.77      1.00 o
  -2  11   9       52.77       44.76      0.95 o
  -1  11   9      291.97      290.39      3.51 o
   0  11   9      473.36      462.92      6.07 o
   1  11   9      291.86      299.44      4.95 o
   2  11   9       51.53       43.37      1.40 o
   3  11   9       31.62       38.60      2.43 o
   4  11   9       44.09       37.63      3.75 o
  -4  12   9        2.23        2.58      0.46 o
  -3  12   9      106.58      120.91      1.89 o
  -2  12   9      199.30      221.74      3.15 o
  -1  12   9       22.66       25.54      1.03 o
   0  12   9      588.56      633.83      8.51 o
   1  12   9       22.18       23.92      1.14 o
   2  12   9      199.68      227.32      5.68 o
   3  12   9      107.33      125.19      5.53 o
  -3  13   9        7.80        8.03      0.66 o
  -2  13   9        8.49        7.94      0.59 o
  -1  13   9       20.86       22.33      1.09 o
   0  13   9        7.19        3.12      0.52 o
   1  13   9       20.40       19.76      1.26 o
   2  13   9        8.56       11.33      0.85 o
   3  13   9        8.05        7.41      0.93 o
  -2  14   9      108.04      115.83      2.51 o
  -1  14   9        4.18        3.02      0.47 o
   0  14   9       98.14       85.19      1.76 o
   1  14   9        3.46        0.69      0.46 o
   2  14   9      107.40      111.20      3.17 o
   0  15   9        7.57        7.72      0.63 o
   1  15   9       24.81       31.63      1.66 o
   0   0  10       16.42       12.52      1.41 o
   1   0  10      992.92      986.63     11.33 o
   2   0  10      969.10      972.00      8.53 o
   3   0  10      177.28      189.96      2.27 o
   4   0  10      991.94      931.81      9.62 o
   5   0  10      217.09      210.03      3.91 o
   6   0  10      269.58      272.14      3.96 o
  -6   1  10       31.71       32.82      0.95 o
  -5   1  10        0.68        1.91      0.50 o
  -4   1  10      168.49      164.06      2.19 o
  -3   1  10      213.98      203.82      2.14 o
  -2   1  10       92.09       82.24      1.12 o
  -1   1  10      866.26      845.90     10.81 o
   0   1  10       41.35       51.57      1.12 o
   1   1  10      859.07      851.63      8.62 o
   2   1  10       91.13       82.88      1.16 o
   3   1  10      213.75      203.37      2.51 o
   4   1  10      169.08      172.06      2.38 o
   5   1  10        0.74        2.10      0.47 o
   6   1  10       32.99       32.38      1.02 o
  -6   2  10       23.41       23.02      0.82 o
  -5   2  10       73.83       72.93      1.50 o
  -4   2  10      256.65      269.36      3.27 o
  -3   2  10      249.99      210.41      2.16 o
  -2   2  10       73.45       75.31      1.06 o
  -1   2  10      342.01      332.86      3.49 o
   0   2  10       29.52       34.08      0.76 o
   1   2  10      343.19      333.35      3.20 o
   2   2  10       72.61       73.91      1.10 o
   3   2  10      250.57      210.90      2.32 o
   4   2  10      258.86      273.38      3.12 o
   5   2  10       72.09       70.92      1.32 o
   6   2  10       23.19       21.72      0.78 o
  -6   3  10       47.03       43.81      1.49 o
  -5   3  10      596.62      599.40      7.40 o
  -4   3  10      134.84      138.14      2.03 o
  -3   3  10      124.37      127.70      1.53 o
  -2   3  10       13.39       17.61      0.69 o
  -1   3  10      151.26      129.24      1.47 o
   0   3  10      950.18      941.49      8.81 o
   1   3  10      150.82      128.36      1.51 o
   2   3  10       13.14       16.22      0.53 o
   3   3  10      122.74      127.86      1.57 o
   4   3  10      136.03      136.85      1.84 o
   5   3  10      596.66      587.22      6.77 o
   6   3  10       47.30       43.62      1.12 o
  -6   4  10        9.64        8.28      0.52 o
  -5   4  10      208.42      211.04      3.23 o
  -4   4  10       96.58      100.69      1.66 o
  -3   4  10      620.81      623.77      5.93 o
  -2   4  10      661.40      630.87      5.71 o
  -1   4  10      393.85      376.90      3.44 o
   0   4  10      314.42      287.85      2.73 o
   1   4  10      384.90      378.42      4.24 o
   2   4  10      662.88      639.97      5.90 o
   3   4  10      626.05      624.96      5.67 o
   4   4  10       95.61       98.25      1.58 o
   5   4  10      210.21      206.66      2.91 o
   6   4  10        9.76        7.89      0.47 o
  -6   5  10       21.37       19.86      0.73 o
  -5   5  10      212.97      222.97      2.91 o
  -4   5  10      176.42      164.56      2.27 o
  -3   5  10       42.49       50.32      0.92 o
  -2   5  10      113.68      107.57      1.40 o
  -1   5  10      687.71      711.58      6.18 o
   0   5  10        2.39        3.71      0.29 o
   1   5  10      687.14      699.32      6.15 o
   2   5  10      112.93      106.48      1.29 o
   3   5  10       42.29       48.89      0.80 o
   4   5  10      175.47      160.38      2.06 o
   5   5  10      213.92      214.79      2.77 o
   6   5  10       22.37       21.44      1.08 o
  -6   6  10        4.84        5.56      0.43 o
  -5   6  10      125.52      127.22      2.02 o
  -4   6  10      341.15      355.91      3.91 o
  -3   6  10      958.54      932.40      8.97 o
  -2   6  10      396.21      391.23      3.92 o
  -1   6  10       40.98       40.18      0.75 o
   0   6  10       44.15       50.46      0.80 o
   1   6  10       42.75       41.55      0.77 o
   2   6  10      396.13      390.70      4.07 o
   3   6  10      960.65      946.02     11.01 o
   4   6  10      342.03      350.58      4.98 o
   5   6  10      123.93      122.90      2.45 o
   6   6  10        4.70        4.38      0.80 o
  -6   7  10       44.98       47.37      1.31 o
  -5   7  10      111.31      107.61      1.70 o
  -4   7  10        5.54        5.02      0.46 o
  -3   7  10      307.51      306.57      3.45 o
  -2   7  10       50.78       48.99      0.84 o
  -1   7  10      149.06      149.08      1.67 o
   0   7  10      797.64      768.24      7.22 o
   1   7  10      150.57      146.50      2.26 o
   2   7  10       50.86       49.93      1.22 o
   3   7  10      308.92      307.35      4.20 o
   4   7  10        5.41        4.00      0.67 o
   5   7  10      109.91      105.33      2.46 o
   6   7  10       46.07       48.90      2.52 o
  -5   8  10      103.05       90.02      1.29 o
  -4   8  10        2.16        3.58      0.36 o
  -3   8  10       53.35       53.78      1.09 o
  -2   8  10       16.02       16.82      0.76 o
  -1   8  10      556.14      580.35      5.71 o
   0   8  10      541.43      556.97      6.08 o
   1   8  10      550.71      562.77      6.63 o
   2   8  10       15.70       15.95      1.04 o
   3   8  10       53.48       52.71      1.36 o
   4   8  10        2.32        4.40      0.63 o
   5   8  10      105.36       94.57      2.47 o
  -5   9  10       11.79       12.90      0.93 o
  -4   9  10       25.62       22.41      0.63 o
  -3   9  10       49.79       47.53      0.88 o
  -2   9  10      912.15      941.30      9.65 o
  -1   9  10       61.41       65.24      1.26 o
   0   9  10      172.31      170.58      2.42 o
   1   9  10       60.10       60.13      1.46 o
   2   9  10      908.75      933.14     15.61 o
   3   9  10       49.39       44.56      1.34 o
   4   9  10       26.21       21.99      1.85 o
   5   9  10       12.10       12.41      1.41 o
  -5  10  10       28.93       31.33      1.97 o
  -4  10  10      475.48      499.19      5.65 o
  -3  10  10        5.62        7.24      0.45 o
  -2  10  10      324.11      332.30      4.34 o
  -1  10  10        9.03        6.73      0.47 o
   0  10  10      460.27      424.90      6.08 o
   1  10  10        8.69        6.52      0.74 o
   2  10  10      319.38      331.57      6.20 o
   3  10  10        5.57        9.04      0.93 o
   4  10  10      477.71      502.16     15.54 o
   5  10  10       27.81       28.75      1.66 o
  -4  11  10       56.77       55.25      1.18 o
  -3  11  10        4.85        5.22      0.46 o
  -2  11  10      185.88      176.56      2.41 o
  -1  11  10      156.32      156.22      2.34 o
   0  11  10       32.89       22.27      0.99 o
   1  11  10      152.95      154.38      2.93 o
   2  11  10      186.12      176.75      4.04 o
   3  11  10        4.75        4.74      1.17 o
   4  11  10       56.16       56.57      2.46 o
  -3  12  10       46.04       53.40      0.99 o
  -2  12  10       96.39       78.49      1.79 o
  -1  12  10      115.76      132.83      2.35 o
   0  12  10      125.15      116.55      2.41 o
   1  12  10      114.45      128.43      2.74 o
   2  12  10       94.63       71.96      2.08 o
  -3  13  10      165.95      136.43      4.91 o
  -2  13  10        0.85        1.57      0.40 o
  -1  13  10      235.11      239.72      3.51 o
   0  13  10       32.76       42.09      1.14 o
   1  13  10      234.61      231.12      4.34 o
   2  13  10        0.76        2.05      0.51 o
  -1  14  10       42.52       37.15      1.24 o
   0  14  10       45.02       43.16      1.69 o
   1  14  10       43.44       38.00      3.22 o
   1   0  11       38.11       36.33      0.66 o
   2   0  11       19.43       30.35      0.66 o
   3   0  11        1.20        1.57      0.35 o
   4   0  11      386.07      398.06      5.12 o
   5   0  11        0.55        1.86      0.46 o
   6   0  11      253.21      272.84      3.86 o
  -6   1  11       71.61       66.97      1.27 o
  -5   1  11      310.71      321.18      4.29 o
  -4   1  11       43.46       42.55      1.08 o
  -3   1  11       56.70       65.97      1.03 o
  -2   1  11      307.59      300.61      2.98 o
  -1   1  11       70.75       65.84      0.95 o
   0   1  11      401.39      387.42      3.61 o
   1   1  11       70.91       64.78      0.97 o
   2   1  11      311.28      298.51      2.97 o
   3   1  11       55.51       64.91      1.14 o
   4   1  11       43.61       44.50      1.10 o
   5   1  11      314.00      314.10      4.32 o
   6   1  11       69.67       65.97      1.28 o
  -6   2  11       69.51       72.73      1.50 o
  -5   2  11        1.56        1.11      0.46 o
  -4   2  11      480.73      461.74      4.96 o
  -3   2  11       15.79       11.90      0.47 o
  -2   2  11      281.90      270.07      2.94 o
  -1   2  11      144.22      144.64      1.76 o
   0   2  11      114.01      112.97      1.36 o
   1   2  11      144.46      146.21      1.67 o
   2   2  11      280.96      277.87      2.83 o
   3   2  11       15.33       11.78      0.52 o
   4   2  11      477.30      448.85      5.14 o
   5   2  11        1.55        1.25      0.39 o
   6   2  11       69.98       72.54      1.38 o
  -6   3  11       62.05       59.48      1.31 o
  -5   3  11       66.25       65.03      1.38 o
  -4   3  11      286.37      287.45      3.35 o
  -3   3  11      392.67      400.39      4.57 o
  -2   3  11      276.03      255.19      3.07 o
  -1   3  11      267.90      264.05      2.80 o
   0   3  11        3.77        2.59      0.38 o
   1   3  11      271.15      266.06      2.80 o
   2   3  11      278.98      263.87      2.95 o
   3   3  11      395.14      407.72      4.25 o
   4   3  11      281.69      284.93      3.30 o
   5   3  11       67.41       66.83      1.56 o
   6   3  11       64.66       60.21      1.36 o
  -6   4  11       63.37       59.10      1.38 o
  -5   4  11      263.85      257.20      3.22 o
  -4   4  11       19.17       21.19      0.79 o
  -3   4  11      356.59      344.25      3.90 o
  -2   4  11       27.42       29.31      0.73 o
  -1   4  11      348.77      347.16      3.50 o
   0   4  11      654.51      621.41      6.18 o
   1   4  11      350.83      351.25      3.55 o
   2   4  11       28.26       29.55      0.69 o
   3   4  11      352.94      335.63      3.77 o
   4   4  11       19.91       21.19      0.78 o
   5   4  11      261.01      246.27      3.74 o
   6   4  11       63.84       61.38      1.60 o
  -6   5  11       63.55       74.67      1.87 o
  -5   5  11      132.56      139.91      2.01 o
  -4   5  11      251.33      249.40      3.23 o
  -3   5  11      242.53      238.33      3.16 o
  -2   5  11      130.86      149.64      1.87 o
  -1   5  11     1059.36     1064.10      9.77 o
   0   5  11     1103.72     1154.50      9.97 o
   1   5  11     1050.20     1053.54      9.92 o
   2   5  11      131.97      151.61      2.21 o
   3   5  11      242.39      238.01      2.88 o
   4   5  11      250.31      241.52      2.96 o
   5   5  11      131.56      137.77      3.02 o
   6   5  11       63.39       72.94      2.41 o
  -6   6  11       28.48       26.78      1.60 o
  -5   6  11      199.33      191.75      2.84 o
  -4   6  11       93.00       88.94      1.55 o
  -3   6  11      457.25      455.61      4.82 o
  -2   6  11      291.65      290.79      3.16 o
  -1   6  11      217.80      224.55      3.10 o
   0   6  11     1291.88     1302.39     11.79 o
   1   6  11      215.41      215.25      3.38 o
   2   6  11      291.00      287.84      4.12 o
   3   6  11      453.61      454.45      6.75 o
   4   6  11       94.68       89.68      2.01 o
   5   6  11      199.02      189.41      3.74 o
  -5   7  11       16.79       16.03      0.64 o
  -4   7  11      310.26      301.48      3.50 o
  -3   7  11      207.79      211.86      2.53 o
  -2   7  11      190.13      189.28      2.28 o
  -1   7  11      533.99      523.03      4.94 o
   0   7  11        2.07        3.20      0.44 o
   1   7  11      533.31      527.95      6.20 o
   2   7  11      188.61      190.56      3.99 o
   3   7  11      208.99      209.34      3.81 o
   4   7  11      313.34      306.93      5.56 o
   5   7  11       16.15       14.92      0.91 o
  -5   8  11       44.02       40.87      1.40 o
  -4   8  11       62.54       56.56      0.93 o
  -3   8  11      129.08      129.88      1.95 o
  -2   8  11       70.46       73.36      1.08 o
  -1   8  11      388.31      402.95      4.51 o
   0   8  11       10.95       13.73      0.67 o
   1   8  11      389.81      406.51      5.26 o
   2   8  11       70.23       72.17      1.62 o
   3   8  11      128.25      126.59      2.55 o
   4   8  11       62.51       58.48      1.51 o
   5   8  11       46.72       41.90      1.80 o
  -5   9  11       87.35       89.77      2.56 o
  -4   9  11      121.75      119.62      1.76 o
  -3   9  11       72.47       80.88      1.32 o
  -2   9  11       42.63       40.77      0.89 o
  -1   9  11      354.48      358.59      4.34 o
   0   9  11      380.23      425.40      4.91 o
   1   9  11      360.03      357.86      5.21 o
   2   9  11       42.29       38.02      0.99 o
   3   9  11       70.61       82.57      1.97 o
   4   9  11      121.18      119.00      2.43 o
   5   9  11       88.28       93.00      3.62 o
  -4  10  11       98.31       97.05      2.08 o
  -3  10  11      397.01      409.57      5.05 o
  -2  10  11       15.13       16.49      0.72 o
  -1  10  11        3.13        4.78      0.69 o
   0  10  11       78.03       74.40      1.41 o
   1  10  11        2.96        4.20      0.82 o
   2  10  11       15.07       13.26      1.08 o
   3  10  11      398.47      405.78      9.56 o
   4  10  11       98.54      102.83      3.99 o
  -4  11  11       56.50       55.04      2.58 o
  -3  11  11      126.36      126.87      2.08 o
  -2  11  11       61.16       72.15      1.51 o
  -1  11  11        5.42        9.55      0.56 o
   0  11  11        7.88        8.28      0.70 o
   1  11  11        4.79        9.63      0.93 o
   2  11  11       59.05       67.83      2.06 o
   3  11  11      126.79      129.73      4.67 o
  -3  12  11       52.91       47.18      1.31 o
  -2  12  11       19.71       29.02      0.84 o
  -1  12  11      124.90      115.86      2.27 o
   0  12  11        4.92        8.52      1.03 o
   1  12  11      125.44      114.03      3.01 o
   2  12  11       19.39       30.19      1.67 o
  -2  13  11       82.26       70.52      3.19 o
  -1  13  11       62.06       61.48      1.81 o
   0  13  11      137.75      139.96      2.52 o
   1  13  11       61.18       62.29      3.26 o
   0   0  12        0.41        2.37      0.44 o
   1   0  12      203.62      191.28      2.00 o
   2   0  12       50.63       44.24      0.82 o
   3   0  12      157.08      141.73      2.30 o
   4   0  12        0.61        0.84      0.41 o
   5   0  12       42.78       48.22      1.15 o
   6   0  12      135.48      148.26      2.52 o
  -6   1  12       33.87       35.60      1.03 o
  -5   1  12      199.97      204.31      2.93 o
  -4   1  12       35.73       31.89      0.89 o
  -3   1  12       63.50       56.92      1.06 o
  -2   1  12       85.39       84.58      1.22 o
  -1   1  12       93.14       99.26      1.34 o
   0   1  12      803.53      768.46      7.12 o
   1   1  12       91.62       98.02      1.38 o
   2   1  12       85.45       84.44      1.30 o
   3   1  12       62.19       55.33      1.11 o
   4   1  12       36.63       33.66      0.87 o
   5   1  12      202.87      204.42      2.80 o
   6   1  12       33.52       34.71      0.97 o
  -6   2  12       13.49       12.71      0.87 o
  -5   2  12       70.75       68.71      1.44 o
  -4   2  12      207.24      201.24      2.68 o
  -3   2  12      180.12      176.48      2.37 o
  -2   2  12      174.11      181.07      2.88 o
  -1   2  12      462.23      466.71      4.95 o
   0   2  12       21.09       19.97      0.75 o
   1   2  12      464.38      476.93      4.63 o
   2   2  12      172.64      181.06      2.28 o
   3   2  12      178.94      175.10      2.28 o
   4   2  12      208.33      201.24      2.50 o
   5   2  12       70.99       68.39      1.27 o
   6   2  12       13.80       13.26      0.82 o
  -6   3  12      157.70      156.08      5.53 o
  -5   3  12       50.60       41.79      1.08 o
  -4   3  12      192.93      172.95      2.35 o
  -3   3  12      192.99      204.86      2.75 o
  -2   3  12      395.42      392.64      4.27 o
  -1   3  12       48.66       48.59      0.90 o
   0   3  12        2.22        1.84      0.29 o
   1   3  12       48.66       50.34      0.95 o
   2   3  12      397.88      401.94      4.79 o
   3   3  12      191.61      195.58      2.45 o
   4   3  12      193.36      172.32      2.17 o
   5   3  12       50.28       41.40      0.95 o
   6   3  12      158.49      156.27      5.53 o
  -5   4  12       23.59       22.76      0.96 o
  -4   4  12       24.29       21.12      0.95 o
  -3   4  12       40.54       36.76      0.97 o
  -2   4  12      315.60      329.84      3.63 o
  -1   4  12     1060.64     1083.62      9.80 o
   0   4  12     1559.77     1588.96     14.19 o
   1   4  12     1069.43     1094.89     10.83 o
   2   4  12      313.67      325.27      3.83 o
   3   4  12       40.30       37.78      0.88 o
   4   4  12       24.98       22.51      0.98 o
   5   4  12       22.34       21.06      1.38 o
  -5   5  12        5.10        4.18      0.42 o
  -4   5  12      428.21      419.41      4.90 o
  -3   5  12      497.70      505.22      5.86 o
  -2   5  12     1187.56     1194.99     12.03 o
  -1   5  12     1009.79     1030.83     10.71 o
   0   5  12       93.76       89.24      1.53 o
   1   5  12     1005.28     1028.30      9.96 o
   2   5  12     1181.28     1170.74     11.42 o
   3   5  12      504.06      504.44      5.74 o
   4   5  12      421.00      405.80      6.36 o
   5   5  12        4.72        4.34      0.64 o
  -5   6  12        6.64        7.52      0.57 o
  -4   6  12      133.99      133.16      1.82 o
  -3   6  12      179.95      175.21      2.31 o
  -2   6  12       17.95       19.29      0.99 o
  -1   6  12      145.17      150.43      2.07 o
   0   6  12      414.59      412.98      4.59 o
   1   6  12      145.82      149.80      2.41 o
   2   6  12       18.66       21.04      0.93 o
   3   6  12      178.39      174.38      3.40 o
   4   6  12      133.62      129.42      2.94 o
   5   6  12        7.16        7.71      0.72 o
  -5   7  12      145.39      145.40      2.53 o
  -4   7  12      260.62      256.62      3.39 o
  -3   7  12       75.91       77.35      1.38 o
  -2   7  12       93.98       90.24      1.36 o
  -1   7  12     1192.99     1209.82     12.99 o
   0   7  12     2177.61     2200.87     24.46 o
   1   7  12     1188.11     1222.48     16.43 o
   2   7  12       93.80       93.33      2.08 o
   3   7  12       77.93       80.24      2.20 o
   4   7  12      259.34      257.77      4.77 o
   5   7  12      147.47      150.22      3.97 o
  -4   8  12      265.04      264.91      2.94 o
  -3   8  12       28.74       28.96      0.73 o
  -2   8  12      665.01      648.43      6.86 o
  -1   8  12      154.45      147.95      2.39 o
   0   8  12       78.65       87.84      1.54 o
   1   8  12      154.46      151.66      2.67 o
   2   8  12      666.25      648.52     12.10 o
   3   8  12       28.38       28.60      1.08 o
   4   8  12      262.90      258.00      4.55 o
  -4   9  12       47.83       49.95      1.81 o
  -3   9  12       66.09       68.67      1.12 o
  -2   9  12        1.40        2.22      0.44 o
  -1   9  12      169.75      186.73      2.55 o
   0   9  12      152.81      160.51      2.48 o
   1   9  12      168.63      190.49      3.62 o
   2   9  12        1.59        2.27      0.41 o
   3   9  12       66.59       69.56      1.69 o
   4   9  12       48.55       48.27      1.25 o
  -4  10  12       17.56       17.40      1.14 o
  -3  10  12       97.48      109.69      1.80 o
  -2  10  12      174.12      162.46      2.36 o
  -1  10  12        5.27        5.66      0.52 o
   0  10  12       72.21       65.08      1.32 o
   1  10  12        5.66        6.18      0.67 o
   2  10  12      174.53      166.86      3.79 o
   3  10  12       98.71      110.30      2.70 o
   4  10  12       18.46       18.67      1.41 o
  -3  11  12       17.79       27.76      1.17 o
  -2  11  12        2.43        3.64      0.54 o
  -1  11  12       89.13       82.30      1.59 o
   0  11  12        6.70        5.24      0.71 o
   1  11  12       88.92       82.21      1.80 o
   2  11  12        2.35        3.76      0.66 o
   3  11  12       16.92       26.72      1.60 o
  -2  12  12       14.26       21.62      1.37 o
  -1  12  12      130.55      125.33      5.80 o
   0  12  12       82.21       85.95      2.46 o
   1  12  12      129.43      118.76      3.67 o
   1   0  13      258.11      244.61      3.05 o
   2   0  13      123.03      105.35      1.57 o
   3   0  13       33.39       26.09      0.83 o
   4   0  13       14.98       16.32      0.76 o
   5   0  13       19.95       20.70      0.69 o
  -5   1  13        5.88        3.63      0.45 o
  -4   1  13       17.51       16.36      0.97 o
  -3   1  13      131.48      116.21      1.61 o
  -2   1  13      143.63      145.81      2.10 o
  -1   1  13      655.21      628.54      6.69 o
   0   1  13      236.22      255.67      3.25 o
   1   1  13      654.18      621.98      6.77 o
   2   1  13      146.13      145.77      2.05 o
   3   1  13      134.86      119.29      2.06 o
   4   1  13       16.51       15.02      0.66 o
   5   1  13        5.94        3.72      0.38 o
  -5   2  13      138.70      123.52      1.77 o
  -4   2  13       18.25       21.02      0.82 o
  -3   2  13       35.99       34.60      0.90 o
  -2   2  13      377.64      368.22      4.67 o
  -1   2  13       71.59       66.49      1.26 o
   0   2  13       97.16       85.53      1.34 o
   1   2  13       72.25       69.31      1.27 o
   2   2  13      377.89      362.78      4.06 o
   3   2  13       36.91       34.14      0.85 o
   4   2  13       19.36       21.45      0.86 o
   5   2  13      137.77      122.15      2.06 o
  -5   3  13        8.83        6.33      0.48 o
  -4   3  13       35.00       37.01      0.99 o
  -3   3  13      222.75      211.90      2.77 o
  -2   3  13      377.11      348.54      4.71 o
  -1   3  13       53.78       50.40      1.07 o
   0   3  13        4.88        5.48      0.42 o
   1   3  13       53.36       48.15      0.99 o
   2   3  13      378.52      354.98      3.89 o
   3   3  13      223.73      213.39      2.55 o
   4   3  13       35.66       36.67      0.92 o
   5   3  13        9.13        7.62      0.52 o
  -5   4  13      117.33      118.65      2.25 o
  -4   4  13       81.27       84.17      1.51 o
  -3   4  13       53.72       51.45      1.09 o
  -2   4  13        7.89        9.06      0.52 o
  -1   4  13      611.69      613.68      6.11 o
   0   4  13      310.51      322.17      3.57 o
   1   4  13      608.93      606.79      6.91 o
   2   4  13        7.86        8.63      0.54 o
   3   4  13       54.03       49.81      1.05 o
   4   4  13       80.82       82.13      1.93 o
   5   4  13      117.37      115.47      2.88 o
  -5   5  13       58.91       61.63      1.63 o
  -4   5  13      233.20      241.22      3.20 o
  -3   5  13      127.50      125.58      2.03 o
  -2   5  13       84.11       76.99      1.35 o
  -1   5  13      256.55      270.64      3.36 o
   0   5  13     1215.51     1220.73     12.52 o
   1   5  13      255.49      260.51      3.61 o
   2   5  13       86.36       78.11      1.36 o
   3   5  13      125.07      122.19      2.49 o
   4   5  13      236.19      237.75      4.51 o
   5   5  13       60.06       65.43      1.65 o
  -5   6  13       65.80       57.14      1.76 o
  -4   6  13        3.32        2.52      0.38 o
  -3   6  13      332.03      306.28      3.51 o
  -2   6  13        6.73        8.78      0.57 o
  -1   6  13      651.27      678.17      7.13 o
   0   6  13      127.72      124.52      2.08 o
   1   6  13      652.32      679.58      8.84 o
   2   6  13        7.06        6.96      0.66 o
   3   6  13      327.97      306.44      5.60 o
   4   6  13        3.47        3.19      0.61 o
   5   6  13       65.29       56.20      2.83 o
  -4   7  13       22.71       21.21      0.68 o
  -3   7  13      186.03      185.18      2.43 o
  -2   7  13      101.03      105.03      1.71 o
  -1   7  13       43.87       46.11      1.10 o
   0   7  13      140.64      137.08      2.41 o
   1   7  13       44.26       48.21      1.69 o
   2   7  13      102.59      106.19      2.12 o
   3   7  13      186.54      187.45      3.20 o
   4   7  13       23.31       23.00      1.06 o
  -4   8  13       18.19       19.98      0.89 o
  -3   8  13      257.13      242.20      3.15 o
  -2   8  13       87.03       92.63      1.55 o
  -1   8  13       42.60       37.83      1.12 o
   0   8  13      182.35      178.02      2.61 o
   1   8  13       42.84       37.94      1.03 o
   2   8  13       85.79       95.36      2.22 o
   3   8  13      255.59      239.96      3.75 o
   4   8  13       18.24       19.91      1.08 o
  -3   9  13      102.43       95.16      1.79 o
  -2   9  13      199.99      212.55      3.12 o
  -1   9  13      140.34      138.80      2.09 o
   0   9  13       44.89       46.17      1.32 o
   1   9  13      143.71      137.86      2.75 o
   2   9  13      197.62      212.45      3.60 o
   3   9  13      102.83       95.83      2.48 o
  -3  10  13       82.49       97.05      2.32 o
  -2  10  13      144.79      146.05      2.77 o
  -1  10  13       13.57       14.94      0.69 o
   0  10  13       30.68       21.81      1.10 o
   1  10  13       14.22       15.73      0.94 o
   2  10  13      144.36      145.55      2.91 o
   3  10  13       82.60       97.02      2.81 o
  -2  11  13       78.82       71.96      1.93 o
  -1  11  13      144.58      136.73      3.01 o
   0  11  13        1.47        2.68      0.60 o
   1  11  13      142.95      138.60      4.48 o
   2  11  13       76.38       71.67      3.72 o
   0   0  14     5698.15     5657.95     87.29 o
   1   0  14      162.64      163.28      3.78 o
   2   0  14       12.70        7.20      0.56 o
   3   0  14        7.20        9.40      0.65 o
   4   0  14      372.88      352.18      5.09 o
   5   0  14      236.87      233.56      4.04 o
  -5   1  14       73.91       73.27      1.69 o
  -4   1  14       31.64       34.11      0.94 o
  -3   1  14      252.30      244.70      3.55 o
  -2   1  14      277.21      306.78      4.12 o
  -1   1  14      228.13      229.00      3.27 o
   0   1  14      124.01      126.34      1.89 o
   1   1  14      228.02      223.19      3.43 o
   2   1  14      277.50      303.39      3.33 o
   3   1  14      252.08      242.45      3.09 o
   4   1  14       32.03       33.24      0.80 o
   5   1  14       74.87       73.45      1.95 o
  -5   2  14       36.42       35.35      1.12 o
  -4   2  14      188.50      184.59      2.76 o
  -3   2  14       84.43       80.24      1.72 o
  -2   2  14      145.33      134.86      2.09 o
  -1   2  14      111.08      109.31      1.67 o
   0   2  14       61.85       53.02      1.08 o
   1   2  14      110.06      106.12      1.59 o
   2   2  14      146.41      137.85      1.95 o
   3   2  14       83.27       78.24      1.34 o
   4   2  14      190.42      187.38      2.69 o
   5   2  14       35.40       31.30      1.08 o
  -5   3  14       86.22       87.69      1.67 o
  -4   3  14       38.88       38.84      1.03 o
  -3   3  14       69.84       81.98      1.59 o
  -2   3  14      120.97      106.52      1.82 o
  -1   3  14      183.90      174.03      2.58 o
   0   3  14      140.47      140.81      1.85 o
   1   3  14      184.22      178.52      2.22 o
   2   3  14      120.16      109.91      1.62 o
   3   3  14       71.10       82.30      1.55 o
   4   3  14       39.08       39.95      0.83 o
  -5   4  14       53.37       54.91      2.58 o
  -4   4  14       32.50       35.33      0.96 o
  -3   4  14       66.96       61.61      1.27 o
  -2   4  14      228.25      229.37      3.17 o
  -1   4  14      116.17      113.55      2.39 o
   0   4  14       13.15       14.68      0.62 o
   1   4  14      116.97      111.00      1.76 o
   2   4  14      226.23      229.68      2.79 o
   3   4  14       66.23       59.18      1.29 o
   4   4  14       31.89       34.44      1.48 o
  -4   5  14      101.19      101.06      1.54 o
  -3   5  14        1.24        1.86      0.38 o
  -2   5  14      293.85      295.15      3.42 o
  -1   5  14      377.49      376.89      4.47 o
   0   5  14      127.97      137.85      2.17 o
   1   5  14      378.88      372.09      5.98 o
   2   5  14      295.67      296.02      4.14 o
   3   5  14        1.19        2.11      0.64 o
   4   5  14       99.47       99.46      2.46 o
  -4   6  14        3.28        3.99      0.52 o
  -3   6  14       62.38       60.44      1.18 o
  -2   6  14       46.43       49.62      0.97 o
  -1   6  14       92.63      102.95      1.67 o
   0   6  14        7.13        6.97      0.59 o
   1   6  14       94.09      105.66      2.10 o
   2   6  14       47.03       51.84      1.57 o
   3   6  14       62.90       59.55      1.47 o
   4   6  14        3.42        4.49      0.47 o
  -4   7  14      158.05      159.68      3.87 o
  -3   7  14      199.56      190.40      2.95 o
  -2   7  14      301.21      305.12      3.98 o
  -1   7  14      175.36      193.94      2.66 o
   0   7  14       10.90       12.65      1.12 o
   1   7  14      175.16      188.77      3.61 o
   2   7  14      301.15      307.27      5.19 o
   3   7  14      201.68      199.27      4.22 o
   4   7  14      159.06      161.74      4.13 o
  -3   8  14       15.71       19.78      0.78 o
  -2   8  14       42.98       32.47      1.04 o
  -1   8  14       11.59       12.19      0.73 o
   0   8  14       74.81       77.17      1.67 o
   1   8  14       11.49       15.47      0.83 o
   2   8  14       43.03       33.06      0.98 o
   3   8  14       15.51       18.43      1.13 o
  -3   9  14      160.68      153.75      3.82 o
  -2   9  14       40.31       45.20      1.09 o
  -1   9  14        5.76        5.15      0.54 o
   0   9  14        0.73        2.56      0.47 o
   1   9  14        5.61        5.50      0.51 o
   2   9  14       39.82       43.20      1.54 o
   3   9  14      161.73      154.69      4.12 o
  -2  10  14       61.02       67.42      2.15 o
  -1  10  14       44.39       44.88      1.47 o
   0  10  14      128.65      154.41      3.38 o
   1  10  14       44.37       45.90      1.51 o
   2  10  14       61.13       65.23      2.12 o
   0  11  14        1.74        3.93      0.98 o
   1   0  15      403.54      389.04      5.00 o
   2   0  15       18.62       22.62      0.91 o
   3   0  15       35.03       30.81      0.86 o
   4   0  15       11.30       15.32      0.57 o
  -4   1  15      189.47      181.37      2.60 o
  -3   1  15      357.76      351.36      4.66 o
  -2   1  15       30.25       32.35      1.12 o
  -1   1  15      407.36      416.55      5.23 o
   0   1  15       35.27       37.27      1.08 o
   1   1  15      410.74      404.91      5.13 o
   2   1  15       29.82       29.97      0.96 o
   3   1  15      359.24      349.44      4.62 o
   4   1  15      191.08      177.90      3.05 o
  -4   2  15      232.34      247.14      3.27 o
  -3   2  15        8.72       10.05      0.66 o
  -2   2  15      172.92      172.61      2.85 o
  -1   2  15      480.47      481.94      5.96 o
   0   2  15       52.73       45.36      1.03 o
   1   2  15      477.61      475.62      4.95 o
   2   2  15      172.44      164.16      2.21 o
   3   2  15        8.91       10.35      0.62 o
   4   2  15      234.88      240.38      5.14 o
  -4   3  15       59.79       56.00      1.11 o
  -3   3  15      129.46      131.24      1.94 o
  -2   3  15      266.37      272.44      3.98 o
  -1   3  15      158.01      166.64      2.49 o
   0   3  15       18.44       19.21      0.71 o
   1   3  15      155.79      163.49      2.41 o
   2   3  15      265.48      273.58      3.47 o
   3   3  15      130.33      131.31      1.85 o
   4   3  15       56.58       54.21      1.64 o
  -4   4  15       21.40       21.83      1.01 o
  -3   4  15       60.78       64.28      1.30 o
  -2   4  15      152.69      157.34      2.16 o
  -1   4  15       59.08       61.25      1.29 o
   0   4  15        6.01        9.02      0.63 o
   1   4  15       57.67       58.31      1.32 o
   2   4  15      155.82      159.53      2.62 o
   3   4  15       60.18       63.01      1.47 o
   4   4  15       20.20       20.52      1.66 o
  -4   5  15      161.59      142.69      5.22 o
  -3   5  15       11.08       10.78      0.66 o
  -2   5  15      348.64      343.07      4.33 o
  -1   5  15       17.43       21.45      0.77 o
   0   5  15     1369.59     1422.08     17.55 o
   1   5  15       17.50       19.89      0.84 o
   2   5  15      343.91      346.06      5.12 o
   3   5  15       10.59       10.44      0.67 o
   4   5  15      165.03      146.19      5.04 o
  -3   6  15       40.48       36.85      1.21 o
  -2   6  15       34.97       38.39      0.89 o
  -1   6  15        2.65        3.51      0.42 o
   0   6  15        6.07        8.08      0.53 o
   1   6  15        2.60        3.81      0.61 o
   2   6  15       36.58       40.92      1.27 o
   3   6  15       40.56       36.93      1.28 o
  -3   7  15       20.39       22.70      1.21 o
  -2   7  15       82.69       94.19      1.82 o
  -1   7  15      118.00      123.40      2.49 o
   0   7  15       11.31       14.01      0.83 o
   1   7  15      117.15      118.12      2.95 o
   2   7  15       81.43       94.60      2.45 o
   3   7  15       21.25       24.12      1.21 o
  -2   8  15       33.99       33.98      1.08 o
  -1   8  15       86.97       88.97      1.96 o
   0   8  15       33.29       38.92      1.47 o
   1   8  15       88.35       90.76      2.36 o
   2   8  15       33.64       33.60      1.29 o
  -1   9  15      150.69      168.22      3.47 o
   0   9  15       24.43       17.91      0.99 o
   1   9  15      148.68      158.69      3.47 o
   2   9  15       49.60       52.83      2.52 o
   0   0  16      314.67      296.29      8.20 o
   1   0  16       12.76       15.13      0.79 o
   2   0  16      136.91      128.97      2.10 o
   3   0  16      417.70      419.94      5.62 o
  -3   1  16       17.84       20.90      0.79 o
  -2   1  16       27.42       26.45      0.93 o
  -1   1  16      162.25      169.85      2.79 o
   0   1  16        0.06        0.88      0.40 o
   1   1  16      164.55      171.01      2.60 o
   2   1  16       27.21       25.59      1.18 o
   3   1  16       17.99       20.29      0.77 o
  -3   2  16      102.07       97.96      1.74 o
  -2   2  16       54.41       59.14      1.35 o
  -1   2  16      170.70      165.14      2.71 o
   0   2  16        8.88        7.04      0.58 o
   1   2  16      171.05      165.72      2.63 o
   2   2  16       54.09       56.73      1.27 o
   3   2  16      100.29       95.96      1.84 o
  -3   3  16       91.60       93.39      1.51 o
  -2   3  16       28.00       27.24      0.95 o
  -1   3  16       81.10       88.93      1.80 o
   0   3  16       20.92       18.47      0.98 o
   1   3  16       83.23       91.75      3.04 o
   2   3  16       27.05       26.18      0.87 o
   3   3  16       94.20       99.32      3.14 o
  -3   4  16       31.46       29.95      1.15 o
  -2   4  16       16.20       19.14      0.87 o
  -1   4  16       51.66       50.83      1.30 o
   0   4  16       91.73       95.88      1.68 o
   1   4  16       53.18       52.47      1.30 o
   2   4  16       16.72       18.07      0.89 o
   3   4  16       31.57       30.84      2.21 o
  -3   5  16       32.52       30.59      1.97 o
  -2   5  16      103.16       97.95      3.04 o
  -1   5  16      117.72      121.04      2.21 o
   0   5  16        1.47        1.12      0.39 o
   1   5  16      119.42      123.63      2.63 o
   2   5  16      102.81      102.10      2.10 o
  -2   6  16       31.85       31.20      2.09 o
  -1   6  16       46.95       50.42      1.34 o
   0   6  16        5.98       10.74      0.72 o
   1   6  16       46.89       51.48      1.35 o
   2   6  16       31.87       30.53      1.20 o
  -2   7  16       14.35       16.46      1.47 o
  -1   7  16       18.47       19.64      1.13 o
   0   7  16        5.20        9.60      0.73 o
   1   7  16       18.60       21.35      1.02 o
   2   7  16       14.91       19.65      1.08 o
  -1   8  16       44.08       46.93      2.33 o
   0   8  16        0.03        1.57      0.56 o
   1   8  16       42.40       47.24      2.33 o
   1   0  17      185.79      194.64      3.29 o
   2   0  17      650.23      678.94      8.63 o
  -2   1  17      160.94      154.07      2.37 o
  -1   1  17      133.35      129.67      2.54 o
   0   1  17       66.22       65.16      1.55 o
   1   1  17      132.16      126.98      2.07 o
   2   1  17      166.31      154.51      2.65 o
  -2   2  17        7.72        4.52      0.49 o
  -1   2  17       27.20       29.43      0.98 o
   0   2  17       18.12       17.64      0.82 o
   1   2  17       27.21       28.16      0.87 o
   2   2  17        7.60        5.05      0.74 o
  -2   3  17        8.32        9.89      0.73 o
  -1   3  17       76.58       79.85      1.79 o
   0   3  17        5.19        3.33      0.42 o
   1   3  17       79.36       82.00      3.87 o
  -1   4  17        4.58        4.63      0.87 o
   0   4  17      100.82      107.93      4.42 o
  -1   5  17        7.02        8.23      1.23 o
   0   5  17       72.34       74.39      3.44 o
   0   0  18       46.01       46.80      1.49 o
   1   0  18       31.34       31.94      1.66 o
  -1   1  18      124.79      132.68      4.48 o
   0   1  18      322.97      324.01      5.88 o
   1   1  18      124.93      128.81      4.85 o
   0   2  18      103.06      108.17      4.36 o
 
